# Supplementary material for: Stagnation of life expectancy in Korea in 2018: A cause-specific decomposition analysis
Source: PLoS One. 2020 Dec 21;15(12):e0244380. doi: 10.1371/journal.pone.0244380 (PMC7751970; doi:10.1371/journal.pone.0244380)
Supplement: S1 Appendix — (XLSX) [file pone.0244380.s001.xlsx]

## Sheet: Population_Data
Year	Sex	0 year old	1-4 Years old	5-9 Years old	10-14 Years old	15-19 Years old	20-24 Years old	25-29 Years old	30-34 Years old	35-39 Years old	40-44 Years old	45-49 Years old	50-54 Years old	55-59 Years old	60-64 Years old	65-69 Years old	70-74 Years old	75-79 Years old	80-84 Years old	85-89 Years old	90 Years old and over
2003	Total	469760	2.38275e+06	3467506	3.37449e+06	3.2392e+06	4.05727e+06	4.00348e+06	4612819	4261933	4436490	3563675	2.54348e+06	2065926	2020810	1.54463e+06	1026261	644338	375702	156994	60876.5
2003	Male	245196	1.24543e+06	1.83172e+06	1789104	1.68629e+06	2083413	2041073	2353524	2.17946e+06	2263138	1.81019e+06	1279364	1.01423e+06	949424	677211	391942	223246	118728	40263	12227.5
2003	Female	224565	1137321	1.63579e+06	1.58538e+06	1552906	1.97386e+06	1.9624e+06	2259295	2.08248e+06	2173352	1.75348e+06	1.26411e+06	1.0517e+06	1.07139e+06	867424	634318	421092	256974	116731	48649
2004	Total	460244	2.24511e+06	3381814	3457590	3159628	3981199	3.8903e+06	4.54613e+06	4353161	4.40487e+06	3.78535e+06	2635665	2.14959e+06	2.01969e+06	1.62119e+06	1.08501e+06	681460	399144	163756	64404
2004	Male	239340	1.17251e+06	1778589	1838148	1651535	2045753	1.98649e+06	2.31979e+06	2.21688e+06	2249286	1921769	1325468	1.06229e+06	950918	718220	421796	235148	126506	43225	12950.5
2004	Female	220905	1072600	1603225	1619442	1508093	1935446	1903813	2226341	2.13628e+06	2.15558e+06	1.86358e+06	1310197	1087306	1068771	902970	663214	446312	272638	120530	51453.5
2005	Total	432538	2098626	3297888	3.53263e+06	3.1374e+06	3.80295e+06	3.8945e+06	4.44095e+06	4418296	4338463	3986582	2.8296e+06	2.24997e+06	1.9979e+06	1676881	1162612	727178	416340	173750	67974
2005	Male	224446	1.09399e+06	1.72777e+06	1.87913e+06	1.64692e+06	1.95937e+06	1989036	2265841	2248365	2217681	2.02173e+06	1421545	1116000	944510	749324	461654	249944	131642	47053	13709
2005	Female	208092	1.00463e+06	1.57012e+06	1653495	1490487	1843582	1.90547e+06	2.17511e+06	2169931	2120782	1.96486e+06	1.40806e+06	1.13397e+06	1.05339e+06	927556	700958	477234	284698	126696	54265
2006	Total	419298	1.95377e+06	3198104	3557222	3.16879e+06	3601632	3955326	4.28301e+06	4506625	4237804	4180169	3.08416e+06	2327211	1.97328e+06	1.72871e+06	1249692	770066	433677	186086	72394
2006	Male	217188	1.01651e+06	1.671e+06	1890244	1.6689e+06	1860647	2.02283e+06	2.18318e+06	2289147	2.17457e+06	2118789	1.54743e+06	1.1552e+06	939136	778285	506635	265102	136109	51044.5	14664
2006	Female	202109	937261	1.5271e+06	1666978	1499893	1740985	1.9325e+06	2099829	2217478	2.06323e+06	2061380	1536721	1.17201e+06	1034145	950428	743057	504963	297568	135042	57730
2007	Total	447498	1868657	3.04454e+06	3521067	3.26149e+06	3390578	4.01412e+06	4.13316e+06	4581291	4.16884e+06	4.32957e+06	3299005	2402705	1.95873e+06	1830670	1328156	817037	452232	202834	78175
2007	Male	231010	970198	1589915	1867106	1.72223e+06	1756562	2056125	2102838	2328233	2139080	2.19469e+06	1658052	1193630	938689	830648	547610	284446	141170	55978.5	15920.5
2007	Female	216487	898458	1.45462e+06	1653961	1539263	1634016	1.958e+06	2.03032e+06	2253058	2.02976e+06	2134888	1640953	1209075	1.02004e+06	1.00002e+06	780546	532591	311062	146856	62254.5
2008	Total	457340	1.84557e+06	2.88093e+06	3.45799e+06	3359504	3.22567e+06	4048159	3.98991e+06	4.58094e+06	4222513	4.38045e+06	3505440	2486210	1998643	1.91111e+06	1.40177e+06	867555	476336	224864	83742.5
2008	Male	235528	955537	1.50444e+06	1826142	1.77984e+06	1676808	2074424	2.03166e+06	2.33477e+06	2153919	2223951	1.76672e+06	1.23541e+06	965080	872145	586226	307568	147806	61854	17233
2008	Female	221812	890036	1376485	1.63185e+06	1.57966e+06	1.54886e+06	1973735	1958242	2246169	2068594	2.1565e+06	1.73872e+06	1.2508e+06	1.03356e+06	1.03896e+06	815544	559988	328531	163010	66509.5
2009	Total	434475	1.84227e+06	2.73317e+06	3374071	3444215	3.14908e+06	3.97787e+06	3.8887e+06	4532215	4331690	4.36898e+06	3.73888e+06	2.58544e+06	2.0872e+06	1.91894e+06	1.47945e+06	925787	511783	242802	89726
2009	Male	223866	951586	1425237	1.77397e+06	1.82973e+06	1643101	2.03913e+06	1.98324e+06	2.31199e+06	2.20246e+06	2222229	1884660	1.28556e+06	1.01558e+06	879148	626301	334940	158094	66732	18868
2009	Female	210608	890680	1.30794e+06	1.6001e+06	1.61448e+06	1.50598e+06	1938744	1905463	2.22023e+06	2.12923e+06	2.14675e+06	1.85422e+06	1299880	1071625	1039792	853152	590846	353689	176070	70858
2010	Total	436502	1844698	2.55731e+06	3.29067e+06	3.51934e+06	3127804	3.7997e+06	3.89314e+06	4.43164e+06	4.40355e+06	4312085	3945392	2.78132e+06	2.18847e+06	1904258	1.53705e+06	999588	553441	256658	97183.5
2010	Male	225130	951300	1331287	1.72344e+06	1870870	1638804	1951930	1.98457e+06	2260208	2237800	2196291	1987063	1382357	1069407	877420	657442	370466	170484	70007.5	20895
2010	Female	211372	893398	1.22603e+06	1567231	1.64847e+06	1489000	1.84777e+06	1908572	2.17143e+06	2.16575e+06	2115794	1958329	1.39897e+06	1.11906e+06	1.02684e+06	879612	629123	382956	186650	76288.5
2011	Total	450018	1.86344e+06	2.40018e+06	3191849	3544677	3.16037e+06	3.59926e+06	3.95233e+06	4.27386e+06	4492969	4.21608e+06	4140623	3035090	2265097	1.88544e+06	1.59102e+06	1.08042e+06	592118	270554	106079
2011	Male	231723	960050	1247218	1667248	1882478	1661130	1.8525e+06	2.0163e+06	2.17691e+06	2278987	2156068	2.08499e+06	1507151	1.10788e+06	875946	686848	409659	182886	72911	22908.5
2011	Female	218296	903392	1.15296e+06	1524601	1662199	1.49924e+06	1746765	1936026	2096955	2213982	2.06001e+06	2.05564e+06	1527939	1.15722e+06	1009495	904168	670764	409231	197642	83170.5
2012	Total	457958	1.86639e+06	2.34537e+06	3039416	3.50886e+06	3.25267e+06	3.3904e+06	4010160	4.12296e+06	4565850	4.14757e+06	4289309	3.248e+06	2340619	1.87712e+06	1692241	1153246	633684	285890	117616
2012	Male	235286	960994	1215826	1586749	1859556	1.71395e+06	1748146	2.04785e+06	2.09527e+06	2316941	2.12099e+06	2160551	1.6161e+06	1.1459e+06	879626	737953	445317	198522	76553	25423.5
2012	Female	222673	905394	1.12954e+06	1452667	1.64931e+06	1538723	1.64226e+06	1.96231e+06	2027689	2248909	2026583	2128758	1631898	1.19472e+06	997490	954288	707929	435162	209338	92193
2013	Total	442901	1.86783e+06	2333194	2877382	3.44637e+06	3349079	3.22678e+06	4042034	3976799	4560614	4195939	4336465	3449858	2423152	1920233	1772314	1222240	678338	305840	131590
2013	Male	227400	961147	1206347	1502120	1.81895e+06	1.7707e+06	1.6679e+06	2063995	2021618	2.32014e+06	2132558	2.18774e+06	1.72149e+06	1186814	908015	779034	479575	217303	81430.5	28651
2013	Female	215502	906682	1126847	1375262	1627421	1.57838e+06	1558881	1978039	1955181	2.24048e+06	2063381	2.14873e+06	1.72836e+06	1236338	1012218	993280	742665	461035	224409	102940
2014	Total	420635	1.87661e+06	2308229	2731443	3.36438e+06	3.43379e+06	3.1514e+06	3.97198e+06	3.87514e+06	4.50939e+06	4.30149e+06	4.32218e+06	3.6784e+06	2521163	2008782	1.78509e+06	1.29633e+06	729676	333692	143362
2014	Male	215720	964756	1.19139e+06	1.42396e+06	1767803	1.82069e+06	1634327	2028612	1.97231e+06	2.29549e+06	2.17899e+06	2184689	1.83625e+06	1.23622e+06	958044	789396	516035	239458	88734.5	31601
2014	Female	204915	911853	1.11684e+06	1.30748e+06	1.59658e+06	1613095	1.51707e+06	1.94336e+06	1902830	2213903	2122496	2.13749e+06	1842154	1.28494e+06	1.05074e+06	995690	780298	490218	244957	111760
2015	Total	422182	1857792	2.31431e+06	2557069	3283016	3509440	3130239	3796511	3.8814e+06	4.4104e+06	4372918	4.26624e+06	3882543	2.71514e+06	2109479	1777348	1.35362e+06	794236	365080	152764
2015	Male	216518	953742	1.19312e+06	1.33083e+06	1718355	1.86237e+06	1.63042e+06	1942875	1.9744e+06	2244823	2214502	2159896	1.93736e+06	1.33169e+06	1010889	791986	545835	267806	97021	33622
2015	Female	205664	904050	1121193	1.22624e+06	1564661	1.64707e+06	1.49982e+06	1853636	1906997	2.16557e+06	2158416	2.10634e+06	1.94518e+06	1383452	1098590	985362	807786	526430	268059	119142
2016	Total	409098	1.82582e+06	2.34644e+06	2.40066e+06	3185554	3.53468e+06	3.16127e+06	3.59755e+06	3.94116e+06	4.25421e+06	4.46202e+06	4.17216e+06	4.07576e+06	2.96543e+06	2185831	1.76553e+06	1.40811e+06	864385	394130	163174
2016	Male	209649	936410	1.20821e+06	1.24718e+06	1662817	1.87418e+06	1.65255e+06	1.84435e+06	2.00613e+06	2.16269e+06	2.2559e+06	2121310	2034279	1453903	1048876	794690	574870	299052	105434	35337
2016	Female	199449	889414	1138230	1153484	1522737	1660504	1508716	1753196	1935025	2091518	2206120	2.05085e+06	2.04149e+06	1.51153e+06	1136955	970836	833242	565332	288697	127837
2017	Total	369710	1771421	2.35687e+06	2346220	3.03411e+06	3498959	3.25227e+06	3.38955e+06	3.9991e+06	4104695	4535798	4105674	4.22413e+06	3.176e+06	2262097	1765782	1.50643e+06	928484	426388	177016
2017	Male	189830	907943	1212386	1215944	1.58268e+06	1851296	1705353	1.74069e+06	2.03757e+06	2082042	2.29477e+06	2.08805e+06	2110123	1.56118e+06	1087298	803598	623318	328109	116596	37969.5
2017	Female	179881	863478	1.14448e+06	1130276	1451429	1647663	1.54692e+06	1648854	1961526	2022653	2.24102e+06	2.01762e+06	2.114e+06	1614826	1174799	962184	883116	600376	309792	139046
2018	Total	331722	1.69445e+06	2340328	2334187	2872026	3.43641e+06	3.34796e+06	3.22714e+06	4031400	3959875	4.53159e+06	4155086	4273105	3.37613e+06	2.34586e+06	1814165	1585356	989634	460472	193982
2018	Male	170537	868481	1203026	1206456	1497710	1.81058e+06	1762115	1661315	2054181	2009430	2299107	2.10095e+06	2.13882e+06	1.6654e+06	1128819	834874	662916	356227	129512	41500.5
2018	Female	161185	825966	1137302	1127731	1374316	1625826	1.58585e+06	1.56583e+06	1977219	1950445	2.23248e+06	2.05413e+06	2.13429e+06	1710723	1.21705e+06	979292	922440	633408	330960	152482

## Sheet: Death_Data
By the cause of death(236 items)	By gender	By age(by five-year age group)	PERIOD	Deaths
Total	Total	Total	2003 Year	246463
Total	Total	Total	2004 Year	246220
Total	Total	Total	2005 Year	245874
Total	Total	Total	2006 Year	244162
Total	Total	Total	2007 Year	246482
Total	Total	Total	2008 Year	246113
Total	Total	Total	2009 Year	246942
Total	Total	Total	2010 Year	255405
Total	Total	Total	2011 Year	257396
Total	Total	Total	2012 Year	267221
Total	Total	Total	2013 Year	266257
Total	Total	Total	2014 Year	267692
Total	Total	Total	2015 Year	275895
Total	Total	Total	2016 Year	280827
Total	Total	Total	2017 Year	285534
Total	Total	Total	2018 Year	298820
Total	Total	0 year old	2003 Year	2528
Total	Total	0 year old	2004 Year	2241
Total	Total	0 year old	2005 Year	1833
Total	Total	0 year old	2006 Year	1710
Total	Total	0 year old	2007 Year	1707
Total	Total	0 year old	2008 Year	1580
Total	Total	0 year old	2009 Year	1415
Total	Total	0 year old	2010 Year	1508
Total	Total	0 year old	2011 Year	1435
Total	Total	0 year old	2012 Year	1405
Total	Total	0 year old	2013 Year	1305
Total	Total	0 year old	2014 Year	1305
Total	Total	0 year old	2015 Year	1190
Total	Total	0 year old	2016 Year	1154
Total	Total	0 year old	2017 Year	1000
Total	Total	0 year old	2018 Year	931
Total	Total	1-4 Years old	2003 Year	826
Total	Total	1-4 Years old	2004 Year	742
Total	Total	1-4 Years old	2005 Year	612
Total	Total	1-4 Years old	2006 Year	548
Total	Total	1-4 Years old	2007 Year	508
Total	Total	1-4 Years old	2008 Year	455
Total	Total	1-4 Years old	2009 Year	405
Total	Total	1-4 Years old	2010 Year	386
Total	Total	1-4 Years old	2011 Year	389
Total	Total	1-4 Years old	2012 Year	377
Total	Total	1-4 Years old	2013 Year	342
Total	Total	1-4 Years old	2014 Year	289
Total	Total	1-4 Years old	2015 Year	287
Total	Total	1-4 Years old	2016 Year	278
Total	Total	1-4 Years old	2017 Year	261
Total	Total	1-4 Years old	2018 Year	220
Total	Total	5-9 Years old	2003 Year	673
Total	Total	5-9 Years old	2004 Year	650
Total	Total	5-9 Years old	2005 Year	590
Total	Total	5-9 Years old	2006 Year	504
Total	Total	5-9 Years old	2007 Year	439
Total	Total	5-9 Years old	2008 Year	386
Total	Total	5-9 Years old	2009 Year	384
Total	Total	5-9 Years old	2010 Year	277
Total	Total	5-9 Years old	2011 Year	239
Total	Total	5-9 Years old	2012 Year	268
Total	Total	5-9 Years old	2013 Year	253
Total	Total	5-9 Years old	2014 Year	204
Total	Total	5-9 Years old	2015 Year	207
Total	Total	5-9 Years old	2016 Year	205
Total	Total	5-9 Years old	2017 Year	210
Total	Total	5-9 Years old	2018 Year	177
Total	Total	10-14 Years old	2003 Year	522
Total	Total	10-14 Years old	2004 Year	527
Total	Total	10-14 Years old	2005 Year	521
Total	Total	10-14 Years old	2006 Year	515
Total	Total	10-14 Years old	2007 Year	476
Total	Total	10-14 Years old	2008 Year	431
Total	Total	10-14 Years old	2009 Year	441
Total	Total	10-14 Years old	2010 Year	417
Total	Total	10-14 Years old	2011 Year	402
Total	Total	10-14 Years old	2012 Year	325
Total	Total	10-14 Years old	2013 Year	272
Total	Total	10-14 Years old	2014 Year	239
Total	Total	10-14 Years old	2015 Year	220
Total	Total	10-14 Years old	2016 Year	193
Total	Total	10-14 Years old	2017 Year	197
Total	Total	10-14 Years old	2018 Year	221
Total	Total	15-19 Years old	2003 Year	1253
Total	Total	15-19 Years old	2004 Year	1025
Total	Total	15-19 Years old	2005 Year	1000
Total	Total	15-19 Years old	2006 Year	958
Total	Total	15-19 Years old	2007 Year	1071
Total	Total	15-19 Years old	2008 Year	1004
Total	Total	15-19 Years old	2009 Year	1073
Total	Total	15-19 Years old	2010 Year	1034
Total	Total	15-19 Years old	2011 Year	1003
Total	Total	15-19 Years old	2012 Year	905
Total	Total	15-19 Years old	2013 Year	812
Total	Total	15-19 Years old	2014 Year	870
Total	Total	15-19 Years old	2015 Year	685
Total	Total	15-19 Years old	2016 Year	718
Total	Total	15-19 Years old	2017 Year	626
Total	Total	15-19 Years old	2018 Year	620
Total	Total	20-24 Years old	2003 Year	2141
Total	Total	20-24 Years old	2004 Year	1809
Total	Total	20-24 Years old	2005 Year	1869
Total	Total	20-24 Years old	2006 Year	1499
Total	Total	20-24 Years old	2007 Year	1629
Total	Total	20-24 Years old	2008 Year	1525
Total	Total	20-24 Years old	2009 Year	1507
Total	Total	20-24 Years old	2010 Year	1411
Total	Total	20-24 Years old	2011 Year	1318
Total	Total	20-24 Years old	2012 Year	1255
Total	Total	20-24 Years old	2013 Year	1217
Total	Total	20-24 Years old	2014 Year	1131
Total	Total	20-24 Years old	2015 Year	1155
Total	Total	20-24 Years old	2016 Year	1131
Total	Total	20-24 Years old	2017 Year	1087
Total	Total	20-24 Years old	2018 Year	1144
Total	Total	25-29 Years old	2003 Year	2667
Total	Total	25-29 Years old	2004 Year	2206
Total	Total	25-29 Years old	2005 Year	2308
Total	Total	25-29 Years old	2006 Year	2116
Total	Total	25-29 Years old	2007 Year	2451
Total	Total	25-29 Years old	2008 Year	2507
Total	Total	25-29 Years old	2009 Year	2544
Total	Total	25-29 Years old	2010 Year	2349
Total	Total	25-29 Years old	2011 Year	2158
Total	Total	25-29 Years old	2012 Year	1733
Total	Total	25-29 Years old	2013 Year	1565
Total	Total	25-29 Years old	2014 Year	1449
Total	Total	25-29 Years old	2015 Year	1479
Total	Total	25-29 Years old	2016 Year	1374
Total	Total	25-29 Years old	2017 Year	1384
Total	Total	25-29 Years old	2018 Year	1384
Total	Total	30-34 Years old	2003 Year	4006
Total	Total	30-34 Years old	2004 Year	3339
Total	Total	30-34 Years old	2005 Year	3470
Total	Total	30-34 Years old	2006 Year	2838
Total	Total	30-34 Years old	2007 Year	3018
Total	Total	30-34 Years old	2008 Year	2745
Total	Total	30-34 Years old	2009 Year	3040
Total	Total	30-34 Years old	2010 Year	2809
Total	Total	30-34 Years old	2011 Year	2779
Total	Total	30-34 Years old	2012 Year	2727
Total	Total	30-34 Years old	2013 Year	2670
Total	Total	30-34 Years old	2014 Year	2524
Total	Total	30-34 Years old	2015 Year	2315
Total	Total	30-34 Years old	2016 Year	2122
Total	Total	30-34 Years old	2017 Year	1849
Total	Total	30-34 Years old	2018 Year	1861
Total	Total	35-39 Years old	2003 Year	5612
Total	Total	35-39 Years old	2004 Year	5365
Total	Total	35-39 Years old	2005 Year	5047
Total	Total	35-39 Years old	2006 Year	4640
Total	Total	35-39 Years old	2007 Year	4574
Total	Total	35-39 Years old	2008 Year	4644
Total	Total	35-39 Years old	2009 Year	4718
Total	Total	35-39 Years old	2010 Year	4464
Total	Total	35-39 Years old	2011 Year	4062
Total	Total	35-39 Years old	2012 Year	3742
Total	Total	35-39 Years old	2013 Year	3603
Total	Total	35-39 Years old	2014 Year	3416
Total	Total	35-39 Years old	2015 Year	3103
Total	Total	35-39 Years old	2016 Year	3064
Total	Total	35-39 Years old	2017 Year	3062
Total	Total	35-39 Years old	2018 Year	3204
Total	Total	40-44 Years old	2003 Year	9557
Total	Total	40-44 Years old	2004 Year	8974
Total	Total	40-44 Years old	2005 Year	8097
Total	Total	40-44 Years old	2006 Year	7288
Total	Total	40-44 Years old	2007 Year	7083
Total	Total	40-44 Years old	2008 Year	6860
Total	Total	40-44 Years old	2009 Year	7000
Total	Total	40-44 Years old	2010 Year	6890
Total	Total	40-44 Years old	2011 Year	6576
Total	Total	40-44 Years old	2012 Year	6318
Total	Total	40-44 Years old	2013 Year	6274
Total	Total	40-44 Years old	2014 Year	5854
Total	Total	40-44 Years old	2015 Year	5537
Total	Total	40-44 Years old	2016 Year	5192
Total	Total	40-44 Years old	2017 Year	4680
Total	Total	40-44 Years old	2018 Year	4513
Total	Total	45-49 Years old	2003 Year	11547
Total	Total	45-49 Years old	2004 Year	11862
Total	Total	45-49 Years old	2005 Year	11809
Total	Total	45-49 Years old	2006 Year	11528
Total	Total	45-49 Years old	2007 Year	11481
Total	Total	45-49 Years old	2008 Year	11274
Total	Total	45-49 Years old	2009 Year	10970
Total	Total	45-49 Years old	2010 Year	10689
Total	Total	45-49 Years old	2011 Year	9770
Total	Total	45-49 Years old	2012 Year	9411
Total	Total	45-49 Years old	2013 Year	8996
Total	Total	45-49 Years old	2014 Year	8757
Total	Total	45-49 Years old	2015 Year	8624
Total	Total	45-49 Years old	2016 Year	8192
Total	Total	45-49 Years old	2017 Year	8022
Total	Total	45-49 Years old	2018 Year	8071
Total	Total	50-54 Years old	2003 Year	12298
Total	Total	50-54 Years old	2004 Year	12205
Total	Total	50-54 Years old	2005 Year	12236
Total	Total	50-54 Years old	2006 Year	12742
Total	Total	50-54 Years old	2007 Year	12588
Total	Total	50-54 Years old	2008 Year	13072
Total	Total	50-54 Years old	2009 Year	13988
Total	Total	50-54 Years old	2010 Year	14117
Total	Total	50-54 Years old	2011 Year	14436
Total	Total	50-54 Years old	2012 Year	14248
Total	Total	50-54 Years old	2013 Year	14105
Total	Total	50-54 Years old	2014 Year	13628
Total	Total	50-54 Years old	2015 Year	12609
Total	Total	50-54 Years old	2016 Year	11927
Total	Total	50-54 Years old	2017 Year	11260
Total	Total	50-54 Years old	2018 Year	11207
Total	Total	55-59 Years old	2003 Year	13870
Total	Total	55-59 Years old	2004 Year	14054
Total	Total	55-59 Years old	2005 Year	13750
Total	Total	55-59 Years old	2006 Year	13904
Total	Total	55-59 Years old	2007 Year	13725
Total	Total	55-59 Years old	2008 Year	13689
Total	Total	55-59 Years old	2009 Year	13394
Total	Total	55-59 Years old	2010 Year	14187
Total	Total	55-59 Years old	2011 Year	14853
Total	Total	55-59 Years old	2012 Year	15138
Total	Total	55-59 Years old	2013 Year	15649
Total	Total	55-59 Years old	2014 Year	16167
Total	Total	55-59 Years old	2015 Year	16144
Total	Total	55-59 Years old	2016 Year	16688
Total	Total	55-59 Years old	2017 Year	16431
Total	Total	55-59 Years old	2018 Year	16667
Total	Total	60-64 Years old	2003 Year	21665
Total	Total	60-64 Years old	2004 Year	20817
Total	Total	60-64 Years old	2005 Year	19583
Total	Total	60-64 Years old	2006 Year	17612
Total	Total	60-64 Years old	2007 Year	16634
Total	Total	60-64 Years old	2008 Year	15799
Total	Total	60-64 Years old	2009 Year	16113
Total	Total	60-64 Years old	2010 Year	16397
Total	Total	60-64 Years old	2011 Year	16557
Total	Total	60-64 Years old	2012 Year	16311
Total	Total	60-64 Years old	2013 Year	16230
Total	Total	60-64 Years old	2014 Year	15888
Total	Total	60-64 Years old	2015 Year	16696
Total	Total	60-64 Years old	2016 Year	17831
Total	Total	60-64 Years old	2017 Year	17721
Total	Total	60-64 Years old	2018 Year	18793
Total	Total	65-69 Years old	2003 Year	26836
Total	Total	65-69 Years old	2004 Year	27077
Total	Total	65-69 Years old	2005 Year	26458
Total	Total	65-69 Years old	2006 Year	25942
Total	Total	65-69 Years old	2007 Year	25880
Total	Total	65-69 Years old	2008 Year	25343
Total	Total	65-69 Years old	2009 Year	24020
Total	Total	65-69 Years old	2010 Year	23371
Total	Total	65-69 Years old	2011 Year	21751
Total	Total	65-69 Years old	2012 Year	20533
Total	Total	65-69 Years old	2013 Year	19466
Total	Total	65-69 Years old	2014 Year	19521
Total	Total	65-69 Years old	2015 Year	19900
Total	Total	65-69 Years old	2016 Year	20332
Total	Total	65-69 Years old	2017 Year	19942
Total	Total	65-69 Years old	2018 Year	20397
Total	Total	70-74 Years old	2003 Year	29443
Total	Total	70-74 Years old	2004 Year	29915
Total	Total	70-74 Years old	2005 Year	30388
Total	Total	70-74 Years old	2006 Year	31107
Total	Total	70-74 Years old	2007 Year	31627
Total	Total	70-74 Years old	2008 Year	32202
Total	Total	70-74 Years old	2009 Year	31975
Total	Total	70-74 Years old	2010 Year	32541
Total	Total	70-74 Years old	2011 Year	32028
Total	Total	70-74 Years old	2012 Year	33500
Total	Total	70-74 Years old	2013 Year	32904
Total	Total	70-74 Years old	2014 Year	31261
Total	Total	70-74 Years old	2015 Year	30399
Total	Total	70-74 Years old	2016 Year	28692
Total	Total	70-74 Years old	2017 Year	26828
Total	Total	70-74 Years old	2018 Year	25964
Total	Total	75-79 Years old	2003 Year	32182
Total	Total	75-79 Years old	2004 Year	32549
Total	Total	75-79 Years old	2005 Year	33557
Total	Total	75-79 Years old	2006 Year	33772
Total	Total	75-79 Years old	2007 Year	34587
Total	Total	75-79 Years old	2008 Year	34024
Total	Total	75-79 Years old	2009 Year	34553
Total	Total	75-79 Years old	2010 Year	36987
Total	Total	75-79 Years old	2011 Year	38060
Total	Total	75-79 Years old	2012 Year	40789
Total	Total	75-79 Years old	2013 Year	41226
Total	Total	75-79 Years old	2014 Year	41399
Total	Total	75-79 Years old	2015 Year	42666
Total	Total	75-79 Years old	2016 Year	42367
Total	Total	75-79 Years old	2017 Year	43132
Total	Total	75-79 Years old	2018 Year	45173
Total	Total	80-84 Years old	2003 Year	32396
Total	Total	80-84 Years old	2004 Year	33332
Total	Total	80-84 Years old	2005 Year	33818
Total	Total	80-84 Years old	2006 Year	34381
Total	Total	80-84 Years old	2007 Year	34080
Total	Total	80-84 Years old	2008 Year	33546
Total	Total	80-84 Years old	2009 Year	33981
Total	Total	80-84 Years old	2010 Year	36391
Total	Total	80-84 Years old	2011 Year	37670
Total	Total	80-84 Years old	2012 Year	40604
Total	Total	80-84 Years old	2013 Year	40839
Total	Total	80-84 Years old	2014 Year	42575
Total	Total	80-84 Years old	2015 Year	45030
Total	Total	80-84 Years old	2016 Year	48227
Total	Total	80-84 Years old	2017 Year	50618
Total	Total	80-84 Years old	2018 Year	53905
Total	Total	85-89 Years old	2003 Year	22171
Total	Total	85-89 Years old	2004 Year	22754
Total	Total	85-89 Years old	2005 Year	23659
Total	Total	85-89 Years old	2006 Year	24504
Total	Total	85-89 Years old	2007 Year	25797
Total	Total	85-89 Years old	2008 Year	27570
Total	Total	85-89 Years old	2009 Year	27439
Total	Total	85-89 Years old	2010 Year	29383
Total	Total	85-89 Years old	2011 Year	30833
Total	Total	85-89 Years old	2012 Year	33078
Total	Total	85-89 Years old	2013 Year	32877
Total	Total	85-89 Years old	2014 Year	34239
Total	Total	85-89 Years old	2015 Year	37792
Total	Total	85-89 Years old	2016 Year	39709
Total	Total	85-89 Years old	2017 Year	42481
Total	Total	85-89 Years old	2018 Year	46046
Total	Total	90 Years old and over	2003 Year	14248
Total	Total	90 Years old and over	2004 Year	14767
Total	Total	90 Years old and over	2005 Year	15260
Total	Total	90 Years old and over	2006 Year	16046
Total	Total	90 Years old and over	2007 Year	17124
Total	Total	90 Years old and over	2008 Year	17450
Total	Total	90 Years old and over	2009 Year	17934
Total	Total	90 Years old and over	2010 Year	19727
Total	Total	90 Years old and over	2011 Year	21059
Total	Total	90 Years old and over	2012 Year	24505
Total	Total	90 Years old and over	2013 Year	25616
Total	Total	90 Years old and over	2014 Year	26934
Total	Total	90 Years old and over	2015 Year	29816
Total	Total	90 Years old and over	2016 Year	31389
Total	Total	90 Years old and over	2017 Year	34702
Total	Total	90 Years old and over	2018 Year	38279
Total	Male	Total	2003 Year	135885
Total	Male	Total	2004 Year	136235
Total	Male	Total	2005 Year	135317
Total	Male	Total	2006 Year	134631
Total	Male	Total	2007 Year	135664
Total	Male	Total	2008 Year	136932
Total	Male	Total	2009 Year	137735
Total	Male	Total	2010 Year	142358
Total	Male	Total	2011 Year	143250
Total	Male	Total	2012 Year	147372
Total	Male	Total	2013 Year	146599
Total	Male	Total	2014 Year	147321
Total	Male	Total	2015 Year	150449
Total	Male	Total	2016 Year	152529
Total	Male	Total	2017 Year	154328
Total	Male	Total	2018 Year	161187
Total	Male	0 year old	2003 Year	1453
Total	Male	0 year old	2004 Year	1226
Total	Male	0 year old	2005 Year	980
Total	Male	0 year old	2006 Year	958
Total	Male	0 year old	2007 Year	936
Total	Male	0 year old	2008 Year	842
Total	Male	0 year old	2009 Year	756
Total	Male	0 year old	2010 Year	888
Total	Male	0 year old	2011 Year	818
Total	Male	0 year old	2012 Year	779
Total	Male	0 year old	2013 Year	698
Total	Male	0 year old	2014 Year	715
Total	Male	0 year old	2015 Year	655
Total	Male	0 year old	2016 Year	642
Total	Male	0 year old	2017 Year	569
Total	Male	0 year old	2018 Year	534
Total	Male	1-4 Years old	2003 Year	459
Total	Male	1-4 Years old	2004 Year	417
Total	Male	1-4 Years old	2005 Year	363
Total	Male	1-4 Years old	2006 Year	294
Total	Male	1-4 Years old	2007 Year	287
Total	Male	1-4 Years old	2008 Year	267
Total	Male	1-4 Years old	2009 Year	203
Total	Male	1-4 Years old	2010 Year	213
Total	Male	1-4 Years old	2011 Year	213
Total	Male	1-4 Years old	2012 Year	224
Total	Male	1-4 Years old	2013 Year	192
Total	Male	1-4 Years old	2014 Year	153
Total	Male	1-4 Years old	2015 Year	168
Total	Male	1-4 Years old	2016 Year	159
Total	Male	1-4 Years old	2017 Year	139
Total	Male	1-4 Years old	2018 Year	111
Total	Male	5-9 Years old	2003 Year	409
Total	Male	5-9 Years old	2004 Year	404
Total	Male	5-9 Years old	2005 Year	352
Total	Male	5-9 Years old	2006 Year	290
Total	Male	5-9 Years old	2007 Year	256
Total	Male	5-9 Years old	2008 Year	216
Total	Male	5-9 Years old	2009 Year	247
Total	Male	5-9 Years old	2010 Year	175
Total	Male	5-9 Years old	2011 Year	142
Total	Male	5-9 Years old	2012 Year	145
Total	Male	5-9 Years old	2013 Year	160
Total	Male	5-9 Years old	2014 Year	113
Total	Male	5-9 Years old	2015 Year	126
Total	Male	5-9 Years old	2016 Year	123
Total	Male	5-9 Years old	2017 Year	134
Total	Male	5-9 Years old	2018 Year	102
Total	Male	10-14 Years old	2003 Year	325
Total	Male	10-14 Years old	2004 Year	324
Total	Male	10-14 Years old	2005 Year	308
Total	Male	10-14 Years old	2006 Year	329
Total	Male	10-14 Years old	2007 Year	297
Total	Male	10-14 Years old	2008 Year	250
Total	Male	10-14 Years old	2009 Year	265
Total	Male	10-14 Years old	2010 Year	254
Total	Male	10-14 Years old	2011 Year	240
Total	Male	10-14 Years old	2012 Year	213
Total	Male	10-14 Years old	2013 Year	176
Total	Male	10-14 Years old	2014 Year	142
Total	Male	10-14 Years old	2015 Year	139
Total	Male	10-14 Years old	2016 Year	116
Total	Male	10-14 Years old	2017 Year	115
Total	Male	10-14 Years old	2018 Year	118
Total	Male	15-19 Years old	2003 Year	850
Total	Male	15-19 Years old	2004 Year	714
Total	Male	15-19 Years old	2005 Year	669
Total	Male	15-19 Years old	2006 Year	647
Total	Male	15-19 Years old	2007 Year	751
Total	Male	15-19 Years old	2008 Year	690
Total	Male	15-19 Years old	2009 Year	709
Total	Male	15-19 Years old	2010 Year	705
Total	Male	15-19 Years old	2011 Year	699
Total	Male	15-19 Years old	2012 Year	607
Total	Male	15-19 Years old	2013 Year	557
Total	Male	15-19 Years old	2014 Year	572
Total	Male	15-19 Years old	2015 Year	448
Total	Male	15-19 Years old	2016 Year	485
Total	Male	15-19 Years old	2017 Year	424
Total	Male	15-19 Years old	2018 Year	386
Total	Male	20-24 Years old	2003 Year	1453
Total	Male	20-24 Years old	2004 Year	1217
Total	Male	20-24 Years old	2005 Year	1149
Total	Male	20-24 Years old	2006 Year	951
Total	Male	20-24 Years old	2007 Year	959
Total	Male	20-24 Years old	2008 Year	958
Total	Male	20-24 Years old	2009 Year	936
Total	Male	20-24 Years old	2010 Year	914
Total	Male	20-24 Years old	2011 Year	860
Total	Male	20-24 Years old	2012 Year	853
Total	Male	20-24 Years old	2013 Year	831
Total	Male	20-24 Years old	2014 Year	777
Total	Male	20-24 Years old	2015 Year	788
Total	Male	20-24 Years old	2016 Year	752
Total	Male	20-24 Years old	2017 Year	750
Total	Male	20-24 Years old	2018 Year	728
Total	Male	25-29 Years old	2003 Year	1814
Total	Male	25-29 Years old	2004 Year	1482
Total	Male	25-29 Years old	2005 Year	1465
Total	Male	25-29 Years old	2006 Year	1392
Total	Male	25-29 Years old	2007 Year	1522
Total	Male	25-29 Years old	2008 Year	1553
Total	Male	25-29 Years old	2009 Year	1526
Total	Male	25-29 Years old	2010 Year	1470
Total	Male	25-29 Years old	2011 Year	1400
Total	Male	25-29 Years old	2012 Year	1139
Total	Male	25-29 Years old	2013 Year	1019
Total	Male	25-29 Years old	2014 Year	958
Total	Male	25-29 Years old	2015 Year	986
Total	Male	25-29 Years old	2016 Year	924
Total	Male	25-29 Years old	2017 Year	953
Total	Male	25-29 Years old	2018 Year	926
Total	Male	30-34 Years old	2003 Year	2762
Total	Male	30-34 Years old	2004 Year	2226
Total	Male	30-34 Years old	2005 Year	2270
Total	Male	30-34 Years old	2006 Year	1848
Total	Male	30-34 Years old	2007 Year	1831
Total	Male	30-34 Years old	2008 Year	1652
Total	Male	30-34 Years old	2009 Year	1858
Total	Male	30-34 Years old	2010 Year	1786
Total	Male	30-34 Years old	2011 Year	1720
Total	Male	30-34 Years old	2012 Year	1708
Total	Male	30-34 Years old	2013 Year	1706
Total	Male	30-34 Years old	2014 Year	1613
Total	Male	30-34 Years old	2015 Year	1412
Total	Male	30-34 Years old	2016 Year	1331
Total	Male	30-34 Years old	2017 Year	1153
Total	Male	30-34 Years old	2018 Year	1175
Total	Male	35-39 Years old	2003 Year	4025
Total	Male	35-39 Years old	2004 Year	3759
Total	Male	35-39 Years old	2005 Year	3419
Total	Male	35-39 Years old	2006 Year	3152
Total	Male	35-39 Years old	2007 Year	2994
Total	Male	35-39 Years old	2008 Year	3111
Total	Male	35-39 Years old	2009 Year	3087
Total	Male	35-39 Years old	2010 Year	2911
Total	Male	35-39 Years old	2011 Year	2692
Total	Male	35-39 Years old	2012 Year	2534
Total	Male	35-39 Years old	2013 Year	2377
Total	Male	35-39 Years old	2014 Year	2230
Total	Male	35-39 Years old	2015 Year	1982
Total	Male	35-39 Years old	2016 Year	1944
Total	Male	35-39 Years old	2017 Year	1983
Total	Male	35-39 Years old	2018 Year	2057
Total	Male	40-44 Years old	2003 Year	7085
Total	Male	40-44 Years old	2004 Year	6550
Total	Male	40-44 Years old	2005 Year	5879
Total	Male	40-44 Years old	2006 Year	5299
Total	Male	40-44 Years old	2007 Year	5116
Total	Male	40-44 Years old	2008 Year	4852
Total	Male	40-44 Years old	2009 Year	4979
Total	Male	40-44 Years old	2010 Year	4902
Total	Male	40-44 Years old	2011 Year	4559
Total	Male	40-44 Years old	2012 Year	4336
Total	Male	40-44 Years old	2013 Year	4337
Total	Male	40-44 Years old	2014 Year	4018
Total	Male	40-44 Years old	2015 Year	3731
Total	Male	40-44 Years old	2016 Year	3515
Total	Male	40-44 Years old	2017 Year	3089
Total	Male	40-44 Years old	2018 Year	3006
Total	Male	45-49 Years old	2003 Year	8676
Total	Male	45-49 Years old	2004 Year	8911
Total	Male	45-49 Years old	2005 Year	8748
Total	Male	45-49 Years old	2006 Year	8622
Total	Male	45-49 Years old	2007 Year	8400
Total	Male	45-49 Years old	2008 Year	8284
Total	Male	45-49 Years old	2009 Year	8079
Total	Male	45-49 Years old	2010 Year	7795
Total	Male	45-49 Years old	2011 Year	7159
Total	Male	45-49 Years old	2012 Year	6872
Total	Male	45-49 Years old	2013 Year	6496
Total	Male	45-49 Years old	2014 Year	6260
Total	Male	45-49 Years old	2015 Year	6141
Total	Male	45-49 Years old	2016 Year	5787
Total	Male	45-49 Years old	2017 Year	5647
Total	Male	45-49 Years old	2018 Year	5653
Total	Male	50-54 Years old	2003 Year	9251
Total	Male	50-54 Years old	2004 Year	9203
Total	Male	50-54 Years old	2005 Year	9113
Total	Male	50-54 Years old	2006 Year	9468
Total	Male	50-54 Years old	2007 Year	9397
Total	Male	50-54 Years old	2008 Year	9702
Total	Male	50-54 Years old	2009 Year	10484
Total	Male	50-54 Years old	2010 Year	10484
Total	Male	50-54 Years old	2011 Year	10851
Total	Male	50-54 Years old	2012 Year	10595
Total	Male	50-54 Years old	2013 Year	10355
Total	Male	50-54 Years old	2014 Year	10095
Total	Male	50-54 Years old	2015 Year	9381
Total	Male	50-54 Years old	2016 Year	8728
Total	Male	50-54 Years old	2017 Year	8296
Total	Male	50-54 Years old	2018 Year	8127
Total	Male	55-59 Years old	2003 Year	10031
Total	Male	55-59 Years old	2004 Year	10419
Total	Male	55-59 Years old	2005 Year	10099
Total	Male	55-59 Years old	2006 Year	10274
Total	Male	55-59 Years old	2007 Year	10201
Total	Male	55-59 Years old	2008 Year	10174
Total	Male	55-59 Years old	2009 Year	9899
Total	Male	55-59 Years old	2010 Year	10646
Total	Male	55-59 Years old	2011 Year	11083
Total	Male	55-59 Years old	2012 Year	11365
Total	Male	55-59 Years old	2013 Year	11713
Total	Male	55-59 Years old	2014 Year	12028
Total	Male	55-59 Years old	2015 Year	12010
Total	Male	55-59 Years old	2016 Year	12252
Total	Male	55-59 Years old	2017 Year	12359
Total	Male	55-59 Years old	2018 Year	12347
Total	Male	60-64 Years old	2003 Year	15293
Total	Male	60-64 Years old	2004 Year	14771
Total	Male	60-64 Years old	2005 Year	13843
Total	Male	60-64 Years old	2006 Year	12549
Total	Male	60-64 Years old	2007 Year	11793
Total	Male	60-64 Years old	2008 Year	11304
Total	Male	60-64 Years old	2009 Year	11612
Total	Male	60-64 Years old	2010 Year	11889
Total	Male	60-64 Years old	2011 Year	12026
Total	Male	60-64 Years old	2012 Year	12006
Total	Male	60-64 Years old	2013 Year	11833
Total	Male	60-64 Years old	2014 Year	11610
Total	Male	60-64 Years old	2015 Year	12239
Total	Male	60-64 Years old	2016 Year	12992
Total	Male	60-64 Years old	2017 Year	13059
Total	Male	60-64 Years old	2018 Year	13872
Total	Male	65-69 Years old	2003 Year	17395
Total	Male	65-69 Years old	2004 Year	17893
Total	Male	65-69 Years old	2005 Year	17690
Total	Male	65-69 Years old	2006 Year	17504
Total	Male	65-69 Years old	2007 Year	17535
Total	Male	65-69 Years old	2008 Year	17379
Total	Male	65-69 Years old	2009 Year	16435
Total	Male	65-69 Years old	2010 Year	15923
Total	Male	65-69 Years old	2011 Year	14905
Total	Male	65-69 Years old	2012 Year	14258
Total	Male	65-69 Years old	2013 Year	13496
Total	Male	65-69 Years old	2014 Year	13714
Total	Male	65-69 Years old	2015 Year	14103
Total	Male	65-69 Years old	2016 Year	14345
Total	Male	65-69 Years old	2017 Year	14172
Total	Male	65-69 Years old	2018 Year	14568
Total	Male	70-74 Years old	2003 Year	16220
Total	Male	70-74 Years old	2004 Year	17010
Total	Male	70-74 Years old	2005 Year	17649
Total	Male	70-74 Years old	2006 Year	18548
Total	Male	70-74 Years old	2007 Year	19003
Total	Male	70-74 Years old	2008 Year	19985
Total	Male	70-74 Years old	2009 Year	19977
Total	Male	70-74 Years old	2010 Year	20638
Total	Male	70-74 Years old	2011 Year	20649
Total	Male	70-74 Years old	2012 Year	21513
Total	Male	70-74 Years old	2013 Year	21203
Total	Male	70-74 Years old	2014 Year	20272
Total	Male	70-74 Years old	2015 Year	19661
Total	Male	70-74 Years old	2016 Year	18776
Total	Male	70-74 Years old	2017 Year	17571
Total	Male	70-74 Years old	2018 Year	17340
Total	Male	75-79 Years old	2003 Year	15111
Total	Male	75-79 Years old	2004 Year	15489
Total	Male	75-79 Years old	2005 Year	16032
Total	Male	75-79 Years old	2006 Year	16517
Total	Male	75-79 Years old	2007 Year	17114
Total	Male	75-79 Years old	2008 Year	17348
Total	Male	75-79 Years old	2009 Year	17885
Total	Male	75-79 Years old	2010 Year	19766
Total	Male	75-79 Years old	2011 Year	20849
Total	Male	75-79 Years old	2012 Year	22801
Total	Male	75-79 Years old	2013 Year	23281
Total	Male	75-79 Years old	2014 Year	23863
Total	Male	75-79 Years old	2015 Year	24656
Total	Male	75-79 Years old	2016 Year	24729
Total	Male	75-79 Years old	2017 Year	25446
Total	Male	75-79 Years old	2018 Year	26917
Total	Male	80-84 Years old	2003 Year	12998
Total	Male	80-84 Years old	2004 Year	13598
Total	Male	80-84 Years old	2005 Year	13814
Total	Male	80-84 Years old	2006 Year	14041
Total	Male	80-84 Years old	2007 Year	14240
Total	Male	80-84 Years old	2008 Year	14314
Total	Male	80-84 Years old	2009 Year	14543
Total	Male	80-84 Years old	2010 Year	15443
Total	Male	80-84 Years old	2011 Year	16155
Total	Male	80-84 Years old	2012 Year	17626
Total	Male	80-84 Years old	2013 Year	18116
Total	Male	80-84 Years old	2014 Year	19281
Total	Male	80-84 Years old	2015 Year	20913
Total	Male	80-84 Years old	2016 Year	23044
Total	Male	80-84 Years old	2017 Year	24679
Total	Male	80-84 Years old	2018 Year	26823
Total	Male	85-89 Years old	2003 Year	7037
Total	Male	85-89 Years old	2004 Year	7269
Total	Male	85-89 Years old	2005 Year	7977
Total	Male	85-89 Years old	2006 Year	8264
Total	Male	85-89 Years old	2007 Year	8945
Total	Male	85-89 Years old	2008 Year	9849
Total	Male	85-89 Years old	2009 Year	9740
Total	Male	85-89 Years old	2010 Year	10489
Total	Male	85-89 Years old	2011 Year	10741
Total	Male	85-89 Years old	2012 Year	11596
Total	Male	85-89 Years old	2013 Year	11535
Total	Male	85-89 Years old	2014 Year	12108
Total	Male	85-89 Years old	2015 Year	13200
Total	Male	85-89 Years old	2016 Year	13763
Total	Male	85-89 Years old	2017 Year	15111
Total	Male	85-89 Years old	2018 Year	16805
Total	Male	90 Years old and over	2003 Year	3233
Total	Male	90 Years old and over	2004 Year	3351
Total	Male	90 Years old and over	2005 Year	3498
Total	Male	90 Years old and over	2006 Year	3683
Total	Male	90 Years old and over	2007 Year	4086
Total	Male	90 Years old and over	2008 Year	4200
Total	Male	90 Years old and over	2009 Year	4481
Total	Male	90 Years old and over	2010 Year	5023
Total	Male	90 Years old and over	2011 Year	5489
Total	Male	90 Years old and over	2012 Year	6173
Total	Male	90 Years old and over	2013 Year	6508
Total	Male	90 Years old and over	2014 Year	6778
Total	Male	90 Years old and over	2015 Year	7689
Total	Male	90 Years old and over	2016 Year	8113
Total	Male	90 Years old and over	2017 Year	8663
Total	Male	90 Years old and over	2018 Year	9567
Total	Female	Total	2003 Year	110578
Total	Female	Total	2004 Year	109985
Total	Female	Total	2005 Year	110557
Total	Female	Total	2006 Year	109531
Total	Female	Total	2007 Year	110818
Total	Female	Total	2008 Year	109181
Total	Female	Total	2009 Year	109207
Total	Female	Total	2010 Year	113047
Total	Female	Total	2011 Year	114146
Total	Female	Total	2012 Year	119849
Total	Female	Total	2013 Year	119658
Total	Female	Total	2014 Year	120371
Total	Female	Total	2015 Year	125446
Total	Female	Total	2016 Year	128298
Total	Female	Total	2017 Year	131206
Total	Female	Total	2018 Year	137633
Total	Female	0 year old	2003 Year	1075
Total	Female	0 year old	2004 Year	1015
Total	Female	0 year old	2005 Year	853
Total	Female	0 year old	2006 Year	752
Total	Female	0 year old	2007 Year	771
Total	Female	0 year old	2008 Year	738
Total	Female	0 year old	2009 Year	659
Total	Female	0 year old	2010 Year	620
Total	Female	0 year old	2011 Year	617
Total	Female	0 year old	2012 Year	626
Total	Female	0 year old	2013 Year	607
Total	Female	0 year old	2014 Year	590
Total	Female	0 year old	2015 Year	535
Total	Female	0 year old	2016 Year	512
Total	Female	0 year old	2017 Year	431
Total	Female	0 year old	2018 Year	397
Total	Female	1-4 Years old	2003 Year	367
Total	Female	1-4 Years old	2004 Year	325
Total	Female	1-4 Years old	2005 Year	249
Total	Female	1-4 Years old	2006 Year	254
Total	Female	1-4 Years old	2007 Year	221
Total	Female	1-4 Years old	2008 Year	188
Total	Female	1-4 Years old	2009 Year	202
Total	Female	1-4 Years old	2010 Year	173
Total	Female	1-4 Years old	2011 Year	176
Total	Female	1-4 Years old	2012 Year	153
Total	Female	1-4 Years old	2013 Year	150
Total	Female	1-4 Years old	2014 Year	136
Total	Female	1-4 Years old	2015 Year	119
Total	Female	1-4 Years old	2016 Year	119
Total	Female	1-4 Years old	2017 Year	122
Total	Female	1-4 Years old	2018 Year	109
Total	Female	5-9 Years old	2003 Year	264
Total	Female	5-9 Years old	2004 Year	246
Total	Female	5-9 Years old	2005 Year	238
Total	Female	5-9 Years old	2006 Year	214
Total	Female	5-9 Years old	2007 Year	183
Total	Female	5-9 Years old	2008 Year	170
Total	Female	5-9 Years old	2009 Year	137
Total	Female	5-9 Years old	2010 Year	102
Total	Female	5-9 Years old	2011 Year	97
Total	Female	5-9 Years old	2012 Year	123
Total	Female	5-9 Years old	2013 Year	93
Total	Female	5-9 Years old	2014 Year	91
Total	Female	5-9 Years old	2015 Year	81
Total	Female	5-9 Years old	2016 Year	82
Total	Female	5-9 Years old	2017 Year	76
Total	Female	5-9 Years old	2018 Year	75
Total	Female	10-14 Years old	2003 Year	197
Total	Female	10-14 Years old	2004 Year	203
Total	Female	10-14 Years old	2005 Year	213
Total	Female	10-14 Years old	2006 Year	186
Total	Female	10-14 Years old	2007 Year	179
Total	Female	10-14 Years old	2008 Year	181
Total	Female	10-14 Years old	2009 Year	176
Total	Female	10-14 Years old	2010 Year	163
Total	Female	10-14 Years old	2011 Year	162
Total	Female	10-14 Years old	2012 Year	112
Total	Female	10-14 Years old	2013 Year	96
Total	Female	10-14 Years old	2014 Year	97
Total	Female	10-14 Years old	2015 Year	81
Total	Female	10-14 Years old	2016 Year	77
Total	Female	10-14 Years old	2017 Year	82
Total	Female	10-14 Years old	2018 Year	103
Total	Female	15-19 Years old	2003 Year	403
Total	Female	15-19 Years old	2004 Year	311
Total	Female	15-19 Years old	2005 Year	331
Total	Female	15-19 Years old	2006 Year	311
Total	Female	15-19 Years old	2007 Year	320
Total	Female	15-19 Years old	2008 Year	314
Total	Female	15-19 Years old	2009 Year	364
Total	Female	15-19 Years old	2010 Year	329
Total	Female	15-19 Years old	2011 Year	304
Total	Female	15-19 Years old	2012 Year	298
Total	Female	15-19 Years old	2013 Year	255
Total	Female	15-19 Years old	2014 Year	298
Total	Female	15-19 Years old	2015 Year	237
Total	Female	15-19 Years old	2016 Year	233
Total	Female	15-19 Years old	2017 Year	202
Total	Female	15-19 Years old	2018 Year	234
Total	Female	20-24 Years old	2003 Year	688
Total	Female	20-24 Years old	2004 Year	592
Total	Female	20-24 Years old	2005 Year	720
Total	Female	20-24 Years old	2006 Year	548
Total	Female	20-24 Years old	2007 Year	670
Total	Female	20-24 Years old	2008 Year	567
Total	Female	20-24 Years old	2009 Year	571
Total	Female	20-24 Years old	2010 Year	497
Total	Female	20-24 Years old	2011 Year	458
Total	Female	20-24 Years old	2012 Year	402
Total	Female	20-24 Years old	2013 Year	386
Total	Female	20-24 Years old	2014 Year	354
Total	Female	20-24 Years old	2015 Year	367
Total	Female	20-24 Years old	2016 Year	379
Total	Female	20-24 Years old	2017 Year	337
Total	Female	20-24 Years old	2018 Year	416
Total	Female	25-29 Years old	2003 Year	853
Total	Female	25-29 Years old	2004 Year	724
Total	Female	25-29 Years old	2005 Year	843
Total	Female	25-29 Years old	2006 Year	724
Total	Female	25-29 Years old	2007 Year	929
Total	Female	25-29 Years old	2008 Year	954
Total	Female	25-29 Years old	2009 Year	1018
Total	Female	25-29 Years old	2010 Year	879
Total	Female	25-29 Years old	2011 Year	758
Total	Female	25-29 Years old	2012 Year	594
Total	Female	25-29 Years old	2013 Year	546
Total	Female	25-29 Years old	2014 Year	491
Total	Female	25-29 Years old	2015 Year	493
Total	Female	25-29 Years old	2016 Year	450
Total	Female	25-29 Years old	2017 Year	431
Total	Female	25-29 Years old	2018 Year	458
Total	Female	30-34 Years old	2003 Year	1244
Total	Female	30-34 Years old	2004 Year	1113
Total	Female	30-34 Years old	2005 Year	1200
Total	Female	30-34 Years old	2006 Year	990
Total	Female	30-34 Years old	2007 Year	1187
Total	Female	30-34 Years old	2008 Year	1093
Total	Female	30-34 Years old	2009 Year	1182
Total	Female	30-34 Years old	2010 Year	1023
Total	Female	30-34 Years old	2011 Year	1059
Total	Female	30-34 Years old	2012 Year	1019
Total	Female	30-34 Years old	2013 Year	964
Total	Female	30-34 Years old	2014 Year	911
Total	Female	30-34 Years old	2015 Year	903
Total	Female	30-34 Years old	2016 Year	791
Total	Female	30-34 Years old	2017 Year	696
Total	Female	30-34 Years old	2018 Year	686
Total	Female	35-39 Years old	2003 Year	1587
Total	Female	35-39 Years old	2004 Year	1606
Total	Female	35-39 Years old	2005 Year	1628
Total	Female	35-39 Years old	2006 Year	1488
Total	Female	35-39 Years old	2007 Year	1580
Total	Female	35-39 Years old	2008 Year	1533
Total	Female	35-39 Years old	2009 Year	1631
Total	Female	35-39 Years old	2010 Year	1553
Total	Female	35-39 Years old	2011 Year	1370
Total	Female	35-39 Years old	2012 Year	1208
Total	Female	35-39 Years old	2013 Year	1226
Total	Female	35-39 Years old	2014 Year	1186
Total	Female	35-39 Years old	2015 Year	1121
Total	Female	35-39 Years old	2016 Year	1120
Total	Female	35-39 Years old	2017 Year	1079
Total	Female	35-39 Years old	2018 Year	1147
Total	Female	40-44 Years old	2003 Year	2472
Total	Female	40-44 Years old	2004 Year	2424
Total	Female	40-44 Years old	2005 Year	2218
Total	Female	40-44 Years old	2006 Year	1989
Total	Female	40-44 Years old	2007 Year	1967
Total	Female	40-44 Years old	2008 Year	2008
Total	Female	40-44 Years old	2009 Year	2021
Total	Female	40-44 Years old	2010 Year	1988
Total	Female	40-44 Years old	2011 Year	2017
Total	Female	40-44 Years old	2012 Year	1982
Total	Female	40-44 Years old	2013 Year	1937
Total	Female	40-44 Years old	2014 Year	1836
Total	Female	40-44 Years old	2015 Year	1806
Total	Female	40-44 Years old	2016 Year	1677
Total	Female	40-44 Years old	2017 Year	1591
Total	Female	40-44 Years old	2018 Year	1507
Total	Female	45-49 Years old	2003 Year	2871
Total	Female	45-49 Years old	2004 Year	2951
Total	Female	45-49 Years old	2005 Year	3061
Total	Female	45-49 Years old	2006 Year	2906
Total	Female	45-49 Years old	2007 Year	3081
Total	Female	45-49 Years old	2008 Year	2990
Total	Female	45-49 Years old	2009 Year	2891
Total	Female	45-49 Years old	2010 Year	2894
Total	Female	45-49 Years old	2011 Year	2611
Total	Female	45-49 Years old	2012 Year	2539
Total	Female	45-49 Years old	2013 Year	2500
Total	Female	45-49 Years old	2014 Year	2497
Total	Female	45-49 Years old	2015 Year	2483
Total	Female	45-49 Years old	2016 Year	2405
Total	Female	45-49 Years old	2017 Year	2375
Total	Female	45-49 Years old	2018 Year	2418
Total	Female	50-54 Years old	2003 Year	3047
Total	Female	50-54 Years old	2004 Year	3002
Total	Female	50-54 Years old	2005 Year	3123
Total	Female	50-54 Years old	2006 Year	3274
Total	Female	50-54 Years old	2007 Year	3191
Total	Female	50-54 Years old	2008 Year	3370
Total	Female	50-54 Years old	2009 Year	3504
Total	Female	50-54 Years old	2010 Year	3633
Total	Female	50-54 Years old	2011 Year	3585
Total	Female	50-54 Years old	2012 Year	3653
Total	Female	50-54 Years old	2013 Year	3750
Total	Female	50-54 Years old	2014 Year	3533
Total	Female	50-54 Years old	2015 Year	3228
Total	Female	50-54 Years old	2016 Year	3199
Total	Female	50-54 Years old	2017 Year	2964
Total	Female	50-54 Years old	2018 Year	3080
Total	Female	55-59 Years old	2003 Year	3839
Total	Female	55-59 Years old	2004 Year	3635
Total	Female	55-59 Years old	2005 Year	3651
Total	Female	55-59 Years old	2006 Year	3630
Total	Female	55-59 Years old	2007 Year	3524
Total	Female	55-59 Years old	2008 Year	3515
Total	Female	55-59 Years old	2009 Year	3495
Total	Female	55-59 Years old	2010 Year	3541
Total	Female	55-59 Years old	2011 Year	3770
Total	Female	55-59 Years old	2012 Year	3773
Total	Female	55-59 Years old	2013 Year	3936
Total	Female	55-59 Years old	2014 Year	4139
Total	Female	55-59 Years old	2015 Year	4134
Total	Female	55-59 Years old	2016 Year	4436
Total	Female	55-59 Years old	2017 Year	4072
Total	Female	55-59 Years old	2018 Year	4320
Total	Female	60-64 Years old	2003 Year	6372
Total	Female	60-64 Years old	2004 Year	6046
Total	Female	60-64 Years old	2005 Year	5740
Total	Female	60-64 Years old	2006 Year	5063
Total	Female	60-64 Years old	2007 Year	4841
Total	Female	60-64 Years old	2008 Year	4495
Total	Female	60-64 Years old	2009 Year	4501
Total	Female	60-64 Years old	2010 Year	4508
Total	Female	60-64 Years old	2011 Year	4531
Total	Female	60-64 Years old	2012 Year	4305
Total	Female	60-64 Years old	2013 Year	4397
Total	Female	60-64 Years old	2014 Year	4278
Total	Female	60-64 Years old	2015 Year	4457
Total	Female	60-64 Years old	2016 Year	4839
Total	Female	60-64 Years old	2017 Year	4662
Total	Female	60-64 Years old	2018 Year	4921
Total	Female	65-69 Years old	2003 Year	9441
Total	Female	65-69 Years old	2004 Year	9184
Total	Female	65-69 Years old	2005 Year	8768
Total	Female	65-69 Years old	2006 Year	8438
Total	Female	65-69 Years old	2007 Year	8345
Total	Female	65-69 Years old	2008 Year	7964
Total	Female	65-69 Years old	2009 Year	7585
Total	Female	65-69 Years old	2010 Year	7448
Total	Female	65-69 Years old	2011 Year	6846
Total	Female	65-69 Years old	2012 Year	6275
Total	Female	65-69 Years old	2013 Year	5970
Total	Female	65-69 Years old	2014 Year	5807
Total	Female	65-69 Years old	2015 Year	5797
Total	Female	65-69 Years old	2016 Year	5987
Total	Female	65-69 Years old	2017 Year	5770
Total	Female	65-69 Years old	2018 Year	5829
Total	Female	70-74 Years old	2003 Year	13223
Total	Female	70-74 Years old	2004 Year	12905
Total	Female	70-74 Years old	2005 Year	12739
Total	Female	70-74 Years old	2006 Year	12559
Total	Female	70-74 Years old	2007 Year	12624
Total	Female	70-74 Years old	2008 Year	12217
Total	Female	70-74 Years old	2009 Year	11998
Total	Female	70-74 Years old	2010 Year	11903
Total	Female	70-74 Years old	2011 Year	11379
Total	Female	70-74 Years old	2012 Year	11987
Total	Female	70-74 Years old	2013 Year	11701
Total	Female	70-74 Years old	2014 Year	10989
Total	Female	70-74 Years old	2015 Year	10738
Total	Female	70-74 Years old	2016 Year	9916
Total	Female	70-74 Years old	2017 Year	9257
Total	Female	70-74 Years old	2018 Year	8624
Total	Female	75-79 Years old	2003 Year	17071
Total	Female	75-79 Years old	2004 Year	17060
Total	Female	75-79 Years old	2005 Year	17525
Total	Female	75-79 Years old	2006 Year	17255
Total	Female	75-79 Years old	2007 Year	17473
Total	Female	75-79 Years old	2008 Year	16676
Total	Female	75-79 Years old	2009 Year	16668
Total	Female	75-79 Years old	2010 Year	17221
Total	Female	75-79 Years old	2011 Year	17211
Total	Female	75-79 Years old	2012 Year	17988
Total	Female	75-79 Years old	2013 Year	17945
Total	Female	75-79 Years old	2014 Year	17536
Total	Female	75-79 Years old	2015 Year	18010
Total	Female	75-79 Years old	2016 Year	17638
Total	Female	75-79 Years old	2017 Year	17686
Total	Female	75-79 Years old	2018 Year	18256
Total	Female	80-84 Years old	2003 Year	19398
Total	Female	80-84 Years old	2004 Year	19734
Total	Female	80-84 Years old	2005 Year	20004
Total	Female	80-84 Years old	2006 Year	20340
Total	Female	80-84 Years old	2007 Year	19840
Total	Female	80-84 Years old	2008 Year	19232
Total	Female	80-84 Years old	2009 Year	19438
Total	Female	80-84 Years old	2010 Year	20948
Total	Female	80-84 Years old	2011 Year	21515
Total	Female	80-84 Years old	2012 Year	22978
Total	Female	80-84 Years old	2013 Year	22723
Total	Female	80-84 Years old	2014 Year	23294
Total	Female	80-84 Years old	2015 Year	24117
Total	Female	80-84 Years old	2016 Year	25183
Total	Female	80-84 Years old	2017 Year	25939
Total	Female	80-84 Years old	2018 Year	27082
Total	Female	85-89 Years old	2003 Year	15134
Total	Female	85-89 Years old	2004 Year	15485
Total	Female	85-89 Years old	2005 Year	15682
Total	Female	85-89 Years old	2006 Year	16240
Total	Female	85-89 Years old	2007 Year	16852
Total	Female	85-89 Years old	2008 Year	17721
Total	Female	85-89 Years old	2009 Year	17699
Total	Female	85-89 Years old	2010 Year	18894
Total	Female	85-89 Years old	2011 Year	20092
Total	Female	85-89 Years old	2012 Year	21482
Total	Female	85-89 Years old	2013 Year	21342
Total	Female	85-89 Years old	2014 Year	22131
Total	Female	85-89 Years old	2015 Year	24592
Total	Female	85-89 Years old	2016 Year	25946
Total	Female	85-89 Years old	2017 Year	27370
Total	Female	85-89 Years old	2018 Year	29241
Total	Female	90 Years old and over	2003 Year	11015
Total	Female	90 Years old and over	2004 Year	11416
Total	Female	90 Years old and over	2005 Year	11762
Total	Female	90 Years old and over	2006 Year	12363
Total	Female	90 Years old and over	2007 Year	13038
Total	Female	90 Years old and over	2008 Year	13250
Total	Female	90 Years old and over	2009 Year	13453
Total	Female	90 Years old and over	2010 Year	14704
Total	Female	90 Years old and over	2011 Year	15570
Total	Female	90 Years old and over	2012 Year	18332
Total	Female	90 Years old and over	2013 Year	19108
Total	Female	90 Years old and over	2014 Year	20156
Total	Female	90 Years old and over	2015 Year	22127
Total	Female	90 Years old and over	2016 Year	23276
Total	Female	90 Years old and over	2017 Year	26039
Total	Female	90 Years old and over	2018 Year	28712
Certain infectious and parasitic diseases (A00-B99)	Total	Total	2003 Year	5452
Certain infectious and parasitic diseases (A00-B99)	Total	Total	2004 Year	5221
Certain infectious and parasitic diseases (A00-B99)	Total	Total	2005 Year	5577
Certain infectious and parasitic diseases (A00-B99)	Total	Total	2006 Year	5490
Certain infectious and parasitic diseases (A00-B99)	Total	Total	2007 Year	5398
Certain infectious and parasitic diseases (A00-B99)	Total	Total	2008 Year	5603
Certain infectious and parasitic diseases (A00-B99)	Total	Total	2009 Year	6022
Certain infectious and parasitic diseases (A00-B99)	Total	Total	2010 Year	6685
Certain infectious and parasitic diseases (A00-B99)	Total	Total	2011 Year	6766
Certain infectious and parasitic diseases (A00-B99)	Total	Total	2012 Year	7106
Certain infectious and parasitic diseases (A00-B99)	Total	Total	2013 Year	6683
Certain infectious and parasitic diseases (A00-B99)	Total	Total	2014 Year	6912
Certain infectious and parasitic diseases (A00-B99)	Total	Total	2015 Year	7295
Certain infectious and parasitic diseases (A00-B99)	Total	Total	2016 Year	7946
Certain infectious and parasitic diseases (A00-B99)	Total	Total	2017 Year	7986
Certain infectious and parasitic diseases (A00-B99)	Total	Total	2018 Year	8746
Certain infectious and parasitic diseases (A00-B99)	Total	0 year old	2003 Year	15
Certain infectious and parasitic diseases (A00-B99)	Total	0 year old	2004 Year	17
Certain infectious and parasitic diseases (A00-B99)	Total	0 year old	2005 Year	30
Certain infectious and parasitic diseases (A00-B99)	Total	0 year old	2006 Year	25
Certain infectious and parasitic diseases (A00-B99)	Total	0 year old	2007 Year	14
Certain infectious and parasitic diseases (A00-B99)	Total	0 year old	2008 Year	15
Certain infectious and parasitic diseases (A00-B99)	Total	0 year old	2009 Year	28
Certain infectious and parasitic diseases (A00-B99)	Total	0 year old	2010 Year	29
Certain infectious and parasitic diseases (A00-B99)	Total	0 year old	2011 Year	19
Certain infectious and parasitic diseases (A00-B99)	Total	0 year old	2012 Year	15
Certain infectious and parasitic diseases (A00-B99)	Total	0 year old	2013 Year	13
Certain infectious and parasitic diseases (A00-B99)	Total	0 year old	2014 Year	17
Certain infectious and parasitic diseases (A00-B99)	Total	0 year old	2015 Year	7
Certain infectious and parasitic diseases (A00-B99)	Total	0 year old	2016 Year	17
Certain infectious and parasitic diseases (A00-B99)	Total	0 year old	2017 Year	13
Certain infectious and parasitic diseases (A00-B99)	Total	0 year old	2018 Year	4
Certain infectious and parasitic diseases (A00-B99)	Total	1-4 Years old	2003 Year	20
Certain infectious and parasitic diseases (A00-B99)	Total	1-4 Years old	2004 Year	21
Certain infectious and parasitic diseases (A00-B99)	Total	1-4 Years old	2005 Year	13
Certain infectious and parasitic diseases (A00-B99)	Total	1-4 Years old	2006 Year	17
Certain infectious and parasitic diseases (A00-B99)	Total	1-4 Years old	2007 Year	21
Certain infectious and parasitic diseases (A00-B99)	Total	1-4 Years old	2008 Year	8
Certain infectious and parasitic diseases (A00-B99)	Total	1-4 Years old	2009 Year	23
Certain infectious and parasitic diseases (A00-B99)	Total	1-4 Years old	2010 Year	20
Certain infectious and parasitic diseases (A00-B99)	Total	1-4 Years old	2011 Year	16
Certain infectious and parasitic diseases (A00-B99)	Total	1-4 Years old	2012 Year	15
Certain infectious and parasitic diseases (A00-B99)	Total	1-4 Years old	2013 Year	14
Certain infectious and parasitic diseases (A00-B99)	Total	1-4 Years old	2014 Year	5
Certain infectious and parasitic diseases (A00-B99)	Total	1-4 Years old	2015 Year	10
Certain infectious and parasitic diseases (A00-B99)	Total	1-4 Years old	2016 Year	12
Certain infectious and parasitic diseases (A00-B99)	Total	1-4 Years old	2017 Year	7
Certain infectious and parasitic diseases (A00-B99)	Total	1-4 Years old	2018 Year	7
Certain infectious and parasitic diseases (A00-B99)	Total	5-9 Years old	2003 Year	11
Certain infectious and parasitic diseases (A00-B99)	Total	5-9 Years old	2004 Year	13
Certain infectious and parasitic diseases (A00-B99)	Total	5-9 Years old	2005 Year	11
Certain infectious and parasitic diseases (A00-B99)	Total	5-9 Years old	2006 Year	11
Certain infectious and parasitic diseases (A00-B99)	Total	5-9 Years old	2007 Year	7
Certain infectious and parasitic diseases (A00-B99)	Total	5-9 Years old	2008 Year	4
Certain infectious and parasitic diseases (A00-B99)	Total	5-9 Years old	2009 Year	7
Certain infectious and parasitic diseases (A00-B99)	Total	5-9 Years old	2010 Year	5
Certain infectious and parasitic diseases (A00-B99)	Total	5-9 Years old	2011 Year	3
Certain infectious and parasitic diseases (A00-B99)	Total	5-9 Years old	2012 Year	2
Certain infectious and parasitic diseases (A00-B99)	Total	5-9 Years old	2013 Year	3
Certain infectious and parasitic diseases (A00-B99)	Total	5-9 Years old	2014 Year	2
Certain infectious and parasitic diseases (A00-B99)	Total	5-9 Years old	2015 Year	2
Certain infectious and parasitic diseases (A00-B99)	Total	5-9 Years old	2016 Year	3
Certain infectious and parasitic diseases (A00-B99)	Total	5-9 Years old	2017 Year	2
Certain infectious and parasitic diseases (A00-B99)	Total	5-9 Years old	2018 Year	3
Certain infectious and parasitic diseases (A00-B99)	Total	10-14 Years old	2003 Year	9
Certain infectious and parasitic diseases (A00-B99)	Total	10-14 Years old	2004 Year	7
Certain infectious and parasitic diseases (A00-B99)	Total	10-14 Years old	2005 Year	8
Certain infectious and parasitic diseases (A00-B99)	Total	10-14 Years old	2006 Year	5
Certain infectious and parasitic diseases (A00-B99)	Total	10-14 Years old	2007 Year	9
Certain infectious and parasitic diseases (A00-B99)	Total	10-14 Years old	2008 Year	8
Certain infectious and parasitic diseases (A00-B99)	Total	10-14 Years old	2009 Year	5
Certain infectious and parasitic diseases (A00-B99)	Total	10-14 Years old	2010 Year	3
Certain infectious and parasitic diseases (A00-B99)	Total	10-14 Years old	2011 Year	3
Certain infectious and parasitic diseases (A00-B99)	Total	10-14 Years old	2012 Year	4
Certain infectious and parasitic diseases (A00-B99)	Total	10-14 Years old	2013 Year	1
Certain infectious and parasitic diseases (A00-B99)	Total	10-14 Years old	2014 Year	2
Certain infectious and parasitic diseases (A00-B99)	Total	10-14 Years old	2015 Year	4
Certain infectious and parasitic diseases (A00-B99)	Total	10-14 Years old	2016 Year	2
Certain infectious and parasitic diseases (A00-B99)	Total	10-14 Years old	2017 Year	0
Certain infectious and parasitic diseases (A00-B99)	Total	10-14 Years old	2018 Year	2
Certain infectious and parasitic diseases (A00-B99)	Total	15-19 Years old	2003 Year	15
Certain infectious and parasitic diseases (A00-B99)	Total	15-19 Years old	2004 Year	18
Certain infectious and parasitic diseases (A00-B99)	Total	15-19 Years old	2005 Year	16
Certain infectious and parasitic diseases (A00-B99)	Total	15-19 Years old	2006 Year	9
Certain infectious and parasitic diseases (A00-B99)	Total	15-19 Years old	2007 Year	12
Certain infectious and parasitic diseases (A00-B99)	Total	15-19 Years old	2008 Year	12
Certain infectious and parasitic diseases (A00-B99)	Total	15-19 Years old	2009 Year	9
Certain infectious and parasitic diseases (A00-B99)	Total	15-19 Years old	2010 Year	14
Certain infectious and parasitic diseases (A00-B99)	Total	15-19 Years old	2011 Year	8
Certain infectious and parasitic diseases (A00-B99)	Total	15-19 Years old	2012 Year	9
Certain infectious and parasitic diseases (A00-B99)	Total	15-19 Years old	2013 Year	2
Certain infectious and parasitic diseases (A00-B99)	Total	15-19 Years old	2014 Year	8
Certain infectious and parasitic diseases (A00-B99)	Total	15-19 Years old	2015 Year	7
Certain infectious and parasitic diseases (A00-B99)	Total	15-19 Years old	2016 Year	5
Certain infectious and parasitic diseases (A00-B99)	Total	15-19 Years old	2017 Year	4
Certain infectious and parasitic diseases (A00-B99)	Total	15-19 Years old	2018 Year	5
Certain infectious and parasitic diseases (A00-B99)	Total	20-24 Years old	2003 Year	31
Certain infectious and parasitic diseases (A00-B99)	Total	20-24 Years old	2004 Year	36
Certain infectious and parasitic diseases (A00-B99)	Total	20-24 Years old	2005 Year	26
Certain infectious and parasitic diseases (A00-B99)	Total	20-24 Years old	2006 Year	27
Certain infectious and parasitic diseases (A00-B99)	Total	20-24 Years old	2007 Year	15
Certain infectious and parasitic diseases (A00-B99)	Total	20-24 Years old	2008 Year	22
Certain infectious and parasitic diseases (A00-B99)	Total	20-24 Years old	2009 Year	15
Certain infectious and parasitic diseases (A00-B99)	Total	20-24 Years old	2010 Year	16
Certain infectious and parasitic diseases (A00-B99)	Total	20-24 Years old	2011 Year	19
Certain infectious and parasitic diseases (A00-B99)	Total	20-24 Years old	2012 Year	11
Certain infectious and parasitic diseases (A00-B99)	Total	20-24 Years old	2013 Year	13
Certain infectious and parasitic diseases (A00-B99)	Total	20-24 Years old	2014 Year	10
Certain infectious and parasitic diseases (A00-B99)	Total	20-24 Years old	2015 Year	6
Certain infectious and parasitic diseases (A00-B99)	Total	20-24 Years old	2016 Year	14
Certain infectious and parasitic diseases (A00-B99)	Total	20-24 Years old	2017 Year	13
Certain infectious and parasitic diseases (A00-B99)	Total	20-24 Years old	2018 Year	9
Certain infectious and parasitic diseases (A00-B99)	Total	25-29 Years old	2003 Year	68
Certain infectious and parasitic diseases (A00-B99)	Total	25-29 Years old	2004 Year	69
Certain infectious and parasitic diseases (A00-B99)	Total	25-29 Years old	2005 Year	58
Certain infectious and parasitic diseases (A00-B99)	Total	25-29 Years old	2006 Year	52
Certain infectious and parasitic diseases (A00-B99)	Total	25-29 Years old	2007 Year	42
Certain infectious and parasitic diseases (A00-B99)	Total	25-29 Years old	2008 Year	37
Certain infectious and parasitic diseases (A00-B99)	Total	25-29 Years old	2009 Year	36
Certain infectious and parasitic diseases (A00-B99)	Total	25-29 Years old	2010 Year	39
Certain infectious and parasitic diseases (A00-B99)	Total	25-29 Years old	2011 Year	34
Certain infectious and parasitic diseases (A00-B99)	Total	25-29 Years old	2012 Year	15
Certain infectious and parasitic diseases (A00-B99)	Total	25-29 Years old	2013 Year	23
Certain infectious and parasitic diseases (A00-B99)	Total	25-29 Years old	2014 Year	12
Certain infectious and parasitic diseases (A00-B99)	Total	25-29 Years old	2015 Year	23
Certain infectious and parasitic diseases (A00-B99)	Total	25-29 Years old	2016 Year	10
Certain infectious and parasitic diseases (A00-B99)	Total	25-29 Years old	2017 Year	14
Certain infectious and parasitic diseases (A00-B99)	Total	25-29 Years old	2018 Year	16
Certain infectious and parasitic diseases (A00-B99)	Total	30-34 Years old	2003 Year	115
Certain infectious and parasitic diseases (A00-B99)	Total	30-34 Years old	2004 Year	114
Certain infectious and parasitic diseases (A00-B99)	Total	30-34 Years old	2005 Year	117
Certain infectious and parasitic diseases (A00-B99)	Total	30-34 Years old	2006 Year	84
Certain infectious and parasitic diseases (A00-B99)	Total	30-34 Years old	2007 Year	79
Certain infectious and parasitic diseases (A00-B99)	Total	30-34 Years old	2008 Year	75
Certain infectious and parasitic diseases (A00-B99)	Total	30-34 Years old	2009 Year	67
Certain infectious and parasitic diseases (A00-B99)	Total	30-34 Years old	2010 Year	62
Certain infectious and parasitic diseases (A00-B99)	Total	30-34 Years old	2011 Year	64
Certain infectious and parasitic diseases (A00-B99)	Total	30-34 Years old	2012 Year	42
Certain infectious and parasitic diseases (A00-B99)	Total	30-34 Years old	2013 Year	42
Certain infectious and parasitic diseases (A00-B99)	Total	30-34 Years old	2014 Year	28
Certain infectious and parasitic diseases (A00-B99)	Total	30-34 Years old	2015 Year	45
Certain infectious and parasitic diseases (A00-B99)	Total	30-34 Years old	2016 Year	27
Certain infectious and parasitic diseases (A00-B99)	Total	30-34 Years old	2017 Year	17
Certain infectious and parasitic diseases (A00-B99)	Total	30-34 Years old	2018 Year	26
Certain infectious and parasitic diseases (A00-B99)	Total	35-39 Years old	2003 Year	196
Certain infectious and parasitic diseases (A00-B99)	Total	35-39 Years old	2004 Year	175
Certain infectious and parasitic diseases (A00-B99)	Total	35-39 Years old	2005 Year	142
Certain infectious and parasitic diseases (A00-B99)	Total	35-39 Years old	2006 Year	148
Certain infectious and parasitic diseases (A00-B99)	Total	35-39 Years old	2007 Year	141
Certain infectious and parasitic diseases (A00-B99)	Total	35-39 Years old	2008 Year	123
Certain infectious and parasitic diseases (A00-B99)	Total	35-39 Years old	2009 Year	120
Certain infectious and parasitic diseases (A00-B99)	Total	35-39 Years old	2010 Year	125
Certain infectious and parasitic diseases (A00-B99)	Total	35-39 Years old	2011 Year	82
Certain infectious and parasitic diseases (A00-B99)	Total	35-39 Years old	2012 Year	83
Certain infectious and parasitic diseases (A00-B99)	Total	35-39 Years old	2013 Year	63
Certain infectious and parasitic diseases (A00-B99)	Total	35-39 Years old	2014 Year	56
Certain infectious and parasitic diseases (A00-B99)	Total	35-39 Years old	2015 Year	46
Certain infectious and parasitic diseases (A00-B99)	Total	35-39 Years old	2016 Year	50
Certain infectious and parasitic diseases (A00-B99)	Total	35-39 Years old	2017 Year	34
Certain infectious and parasitic diseases (A00-B99)	Total	35-39 Years old	2018 Year	28
Certain infectious and parasitic diseases (A00-B99)	Total	40-44 Years old	2003 Year	325
Certain infectious and parasitic diseases (A00-B99)	Total	40-44 Years old	2004 Year	296
Certain infectious and parasitic diseases (A00-B99)	Total	40-44 Years old	2005 Year	271
Certain infectious and parasitic diseases (A00-B99)	Total	40-44 Years old	2006 Year	266
Certain infectious and parasitic diseases (A00-B99)	Total	40-44 Years old	2007 Year	249
Certain infectious and parasitic diseases (A00-B99)	Total	40-44 Years old	2008 Year	219
Certain infectious and parasitic diseases (A00-B99)	Total	40-44 Years old	2009 Year	228
Certain infectious and parasitic diseases (A00-B99)	Total	40-44 Years old	2010 Year	205
Certain infectious and parasitic diseases (A00-B99)	Total	40-44 Years old	2011 Year	198
Certain infectious and parasitic diseases (A00-B99)	Total	40-44 Years old	2012 Year	162
Certain infectious and parasitic diseases (A00-B99)	Total	40-44 Years old	2013 Year	129
Certain infectious and parasitic diseases (A00-B99)	Total	40-44 Years old	2014 Year	131
Certain infectious and parasitic diseases (A00-B99)	Total	40-44 Years old	2015 Year	106
Certain infectious and parasitic diseases (A00-B99)	Total	40-44 Years old	2016 Year	85
Certain infectious and parasitic diseases (A00-B99)	Total	40-44 Years old	2017 Year	74
Certain infectious and parasitic diseases (A00-B99)	Total	40-44 Years old	2018 Year	78
Certain infectious and parasitic diseases (A00-B99)	Total	45-49 Years old	2003 Year	390
Certain infectious and parasitic diseases (A00-B99)	Total	45-49 Years old	2004 Year	374
Certain infectious and parasitic diseases (A00-B99)	Total	45-49 Years old	2005 Year	407
Certain infectious and parasitic diseases (A00-B99)	Total	45-49 Years old	2006 Year	394
Certain infectious and parasitic diseases (A00-B99)	Total	45-49 Years old	2007 Year	373
Certain infectious and parasitic diseases (A00-B99)	Total	45-49 Years old	2008 Year	370
Certain infectious and parasitic diseases (A00-B99)	Total	45-49 Years old	2009 Year	332
Certain infectious and parasitic diseases (A00-B99)	Total	45-49 Years old	2010 Year	323
Certain infectious and parasitic diseases (A00-B99)	Total	45-49 Years old	2011 Year	262
Certain infectious and parasitic diseases (A00-B99)	Total	45-49 Years old	2012 Year	236
Certain infectious and parasitic diseases (A00-B99)	Total	45-49 Years old	2013 Year	231
Certain infectious and parasitic diseases (A00-B99)	Total	45-49 Years old	2014 Year	223
Certain infectious and parasitic diseases (A00-B99)	Total	45-49 Years old	2015 Year	194
Certain infectious and parasitic diseases (A00-B99)	Total	45-49 Years old	2016 Year	177
Certain infectious and parasitic diseases (A00-B99)	Total	45-49 Years old	2017 Year	163
Certain infectious and parasitic diseases (A00-B99)	Total	45-49 Years old	2018 Year	169
Certain infectious and parasitic diseases (A00-B99)	Total	50-54 Years old	2003 Year	413
Certain infectious and parasitic diseases (A00-B99)	Total	50-54 Years old	2004 Year	349
Certain infectious and parasitic diseases (A00-B99)	Total	50-54 Years old	2005 Year	344
Certain infectious and parasitic diseases (A00-B99)	Total	50-54 Years old	2006 Year	370
Certain infectious and parasitic diseases (A00-B99)	Total	50-54 Years old	2007 Year	401
Certain infectious and parasitic diseases (A00-B99)	Total	50-54 Years old	2008 Year	356
Certain infectious and parasitic diseases (A00-B99)	Total	50-54 Years old	2009 Year	366
Certain infectious and parasitic diseases (A00-B99)	Total	50-54 Years old	2010 Year	400
Certain infectious and parasitic diseases (A00-B99)	Total	50-54 Years old	2011 Year	381
Certain infectious and parasitic diseases (A00-B99)	Total	50-54 Years old	2012 Year	367
Certain infectious and parasitic diseases (A00-B99)	Total	50-54 Years old	2013 Year	317
Certain infectious and parasitic diseases (A00-B99)	Total	50-54 Years old	2014 Year	354
Certain infectious and parasitic diseases (A00-B99)	Total	50-54 Years old	2015 Year	308
Certain infectious and parasitic diseases (A00-B99)	Total	50-54 Years old	2016 Year	281
Certain infectious and parasitic diseases (A00-B99)	Total	50-54 Years old	2017 Year	254
Certain infectious and parasitic diseases (A00-B99)	Total	50-54 Years old	2018 Year	235
Certain infectious and parasitic diseases (A00-B99)	Total	55-59 Years old	2003 Year	359
Certain infectious and parasitic diseases (A00-B99)	Total	55-59 Years old	2004 Year	358
Certain infectious and parasitic diseases (A00-B99)	Total	55-59 Years old	2005 Year	377
Certain infectious and parasitic diseases (A00-B99)	Total	55-59 Years old	2006 Year	357
Certain infectious and parasitic diseases (A00-B99)	Total	55-59 Years old	2007 Year	348
Certain infectious and parasitic diseases (A00-B99)	Total	55-59 Years old	2008 Year	336
Certain infectious and parasitic diseases (A00-B99)	Total	55-59 Years old	2009 Year	341
Certain infectious and parasitic diseases (A00-B99)	Total	55-59 Years old	2010 Year	370
Certain infectious and parasitic diseases (A00-B99)	Total	55-59 Years old	2011 Year	364
Certain infectious and parasitic diseases (A00-B99)	Total	55-59 Years old	2012 Year	369
Certain infectious and parasitic diseases (A00-B99)	Total	55-59 Years old	2013 Year	333
Certain infectious and parasitic diseases (A00-B99)	Total	55-59 Years old	2014 Year	368
Certain infectious and parasitic diseases (A00-B99)	Total	55-59 Years old	2015 Year	362
Certain infectious and parasitic diseases (A00-B99)	Total	55-59 Years old	2016 Year	358
Certain infectious and parasitic diseases (A00-B99)	Total	55-59 Years old	2017 Year	342
Certain infectious and parasitic diseases (A00-B99)	Total	55-59 Years old	2018 Year	365
Certain infectious and parasitic diseases (A00-B99)	Total	60-64 Years old	2003 Year	469
Certain infectious and parasitic diseases (A00-B99)	Total	60-64 Years old	2004 Year	410
Certain infectious and parasitic diseases (A00-B99)	Total	60-64 Years old	2005 Year	419
Certain infectious and parasitic diseases (A00-B99)	Total	60-64 Years old	2006 Year	401
Certain infectious and parasitic diseases (A00-B99)	Total	60-64 Years old	2007 Year	374
Certain infectious and parasitic diseases (A00-B99)	Total	60-64 Years old	2008 Year	356
Certain infectious and parasitic diseases (A00-B99)	Total	60-64 Years old	2009 Year	337
Certain infectious and parasitic diseases (A00-B99)	Total	60-64 Years old	2010 Year	427
Certain infectious and parasitic diseases (A00-B99)	Total	60-64 Years old	2011 Year	424
Certain infectious and parasitic diseases (A00-B99)	Total	60-64 Years old	2012 Year	372
Certain infectious and parasitic diseases (A00-B99)	Total	60-64 Years old	2013 Year	361
Certain infectious and parasitic diseases (A00-B99)	Total	60-64 Years old	2014 Year	364
Certain infectious and parasitic diseases (A00-B99)	Total	60-64 Years old	2015 Year	344
Certain infectious and parasitic diseases (A00-B99)	Total	60-64 Years old	2016 Year	379
Certain infectious and parasitic diseases (A00-B99)	Total	60-64 Years old	2017 Year	398
Certain infectious and parasitic diseases (A00-B99)	Total	60-64 Years old	2018 Year	377
Certain infectious and parasitic diseases (A00-B99)	Total	65-69 Years old	2003 Year	557
Certain infectious and parasitic diseases (A00-B99)	Total	65-69 Years old	2004 Year	541
Certain infectious and parasitic diseases (A00-B99)	Total	65-69 Years old	2005 Year	541
Certain infectious and parasitic diseases (A00-B99)	Total	65-69 Years old	2006 Year	557
Certain infectious and parasitic diseases (A00-B99)	Total	65-69 Years old	2007 Year	559
Certain infectious and parasitic diseases (A00-B99)	Total	65-69 Years old	2008 Year	563
Certain infectious and parasitic diseases (A00-B99)	Total	65-69 Years old	2009 Year	606
Certain infectious and parasitic diseases (A00-B99)	Total	65-69 Years old	2010 Year	545
Certain infectious and parasitic diseases (A00-B99)	Total	65-69 Years old	2011 Year	516
Certain infectious and parasitic diseases (A00-B99)	Total	65-69 Years old	2012 Year	521
Certain infectious and parasitic diseases (A00-B99)	Total	65-69 Years old	2013 Year	432
Certain infectious and parasitic diseases (A00-B99)	Total	65-69 Years old	2014 Year	460
Certain infectious and parasitic diseases (A00-B99)	Total	65-69 Years old	2015 Year	462
Certain infectious and parasitic diseases (A00-B99)	Total	65-69 Years old	2016 Year	485
Certain infectious and parasitic diseases (A00-B99)	Total	65-69 Years old	2017 Year	457
Certain infectious and parasitic diseases (A00-B99)	Total	65-69 Years old	2018 Year	477
Certain infectious and parasitic diseases (A00-B99)	Total	70-74 Years old	2003 Year	622
Certain infectious and parasitic diseases (A00-B99)	Total	70-74 Years old	2004 Year	572
Certain infectious and parasitic diseases (A00-B99)	Total	70-74 Years old	2005 Year	650
Certain infectious and parasitic diseases (A00-B99)	Total	70-74 Years old	2006 Year	664
Certain infectious and parasitic diseases (A00-B99)	Total	70-74 Years old	2007 Year	641
Certain infectious and parasitic diseases (A00-B99)	Total	70-74 Years old	2008 Year	704
Certain infectious and parasitic diseases (A00-B99)	Total	70-74 Years old	2009 Year	745
Certain infectious and parasitic diseases (A00-B99)	Total	70-74 Years old	2010 Year	787
Certain infectious and parasitic diseases (A00-B99)	Total	70-74 Years old	2011 Year	826
Certain infectious and parasitic diseases (A00-B99)	Total	70-74 Years old	2012 Year	896
Certain infectious and parasitic diseases (A00-B99)	Total	70-74 Years old	2013 Year	779
Certain infectious and parasitic diseases (A00-B99)	Total	70-74 Years old	2014 Year	784
Certain infectious and parasitic diseases (A00-B99)	Total	70-74 Years old	2015 Year	746
Certain infectious and parasitic diseases (A00-B99)	Total	70-74 Years old	2016 Year	758
Certain infectious and parasitic diseases (A00-B99)	Total	70-74 Years old	2017 Year	730
Certain infectious and parasitic diseases (A00-B99)	Total	70-74 Years old	2018 Year	753
Certain infectious and parasitic diseases (A00-B99)	Total	75-79 Years old	2003 Year	652
Certain infectious and parasitic diseases (A00-B99)	Total	75-79 Years old	2004 Year	670
Certain infectious and parasitic diseases (A00-B99)	Total	75-79 Years old	2005 Year	744
Certain infectious and parasitic diseases (A00-B99)	Total	75-79 Years old	2006 Year	725
Certain infectious and parasitic diseases (A00-B99)	Total	75-79 Years old	2007 Year	681
Certain infectious and parasitic diseases (A00-B99)	Total	75-79 Years old	2008 Year	753
Certain infectious and parasitic diseases (A00-B99)	Total	75-79 Years old	2009 Year	906
Certain infectious and parasitic diseases (A00-B99)	Total	75-79 Years old	2010 Year	992
Certain infectious and parasitic diseases (A00-B99)	Total	75-79 Years old	2011 Year	1119
Certain infectious and parasitic diseases (A00-B99)	Total	75-79 Years old	2012 Year	1183
Certain infectious and parasitic diseases (A00-B99)	Total	75-79 Years old	2013 Year	1101
Certain infectious and parasitic diseases (A00-B99)	Total	75-79 Years old	2014 Year	1146
Certain infectious and parasitic diseases (A00-B99)	Total	75-79 Years old	2015 Year	1180
Certain infectious and parasitic diseases (A00-B99)	Total	75-79 Years old	2016 Year	1328
Certain infectious and parasitic diseases (A00-B99)	Total	75-79 Years old	2017 Year	1306
Certain infectious and parasitic diseases (A00-B99)	Total	75-79 Years old	2018 Year	1424
Certain infectious and parasitic diseases (A00-B99)	Total	80-84 Years old	2003 Year	662
Certain infectious and parasitic diseases (A00-B99)	Total	80-84 Years old	2004 Year	614
Certain infectious and parasitic diseases (A00-B99)	Total	80-84 Years old	2005 Year	733
Certain infectious and parasitic diseases (A00-B99)	Total	80-84 Years old	2006 Year	712
Certain infectious and parasitic diseases (A00-B99)	Total	80-84 Years old	2007 Year	721
Certain infectious and parasitic diseases (A00-B99)	Total	80-84 Years old	2008 Year	764
Certain infectious and parasitic diseases (A00-B99)	Total	80-84 Years old	2009 Year	871
Certain infectious and parasitic diseases (A00-B99)	Total	80-84 Years old	2010 Year	1056
Certain infectious and parasitic diseases (A00-B99)	Total	80-84 Years old	2011 Year	1055
Certain infectious and parasitic diseases (A00-B99)	Total	80-84 Years old	2012 Year	1222
Certain infectious and parasitic diseases (A00-B99)	Total	80-84 Years old	2013 Year	1247
Certain infectious and parasitic diseases (A00-B99)	Total	80-84 Years old	2014 Year	1266
Certain infectious and parasitic diseases (A00-B99)	Total	80-84 Years old	2015 Year	1443
Certain infectious and parasitic diseases (A00-B99)	Total	80-84 Years old	2016 Year	1693
Certain infectious and parasitic diseases (A00-B99)	Total	80-84 Years old	2017 Year	1626
Certain infectious and parasitic diseases (A00-B99)	Total	80-84 Years old	2018 Year	1850
Certain infectious and parasitic diseases (A00-B99)	Total	85-89 Years old	2003 Year	373
Certain infectious and parasitic diseases (A00-B99)	Total	85-89 Years old	2004 Year	397
Certain infectious and parasitic diseases (A00-B99)	Total	85-89 Years old	2005 Year	460
Certain infectious and parasitic diseases (A00-B99)	Total	85-89 Years old	2006 Year	455
Certain infectious and parasitic diseases (A00-B99)	Total	85-89 Years old	2007 Year	469
Certain infectious and parasitic diseases (A00-B99)	Total	85-89 Years old	2008 Year	573
Certain infectious and parasitic diseases (A00-B99)	Total	85-89 Years old	2009 Year	644
Certain infectious and parasitic diseases (A00-B99)	Total	85-89 Years old	2010 Year	830
Certain infectious and parasitic diseases (A00-B99)	Total	85-89 Years old	2011 Year	897
Certain infectious and parasitic diseases (A00-B99)	Total	85-89 Years old	2012 Year	963
Certain infectious and parasitic diseases (A00-B99)	Total	85-89 Years old	2013 Year	959
Certain infectious and parasitic diseases (A00-B99)	Total	85-89 Years old	2014 Year	1008
Certain infectious and parasitic diseases (A00-B99)	Total	85-89 Years old	2015 Year	1195
Certain infectious and parasitic diseases (A00-B99)	Total	85-89 Years old	2016 Year	1374
Certain infectious and parasitic diseases (A00-B99)	Total	85-89 Years old	2017 Year	1497
Certain infectious and parasitic diseases (A00-B99)	Total	85-89 Years old	2018 Year	1674
Certain infectious and parasitic diseases (A00-B99)	Total	90 Years old and over	2003 Year	150
Certain infectious and parasitic diseases (A00-B99)	Total	90 Years old and over	2004 Year	170
Certain infectious and parasitic diseases (A00-B99)	Total	90 Years old and over	2005 Year	210
Certain infectious and parasitic diseases (A00-B99)	Total	90 Years old and over	2006 Year	211
Certain infectious and parasitic diseases (A00-B99)	Total	90 Years old and over	2007 Year	242
Certain infectious and parasitic diseases (A00-B99)	Total	90 Years old and over	2008 Year	305
Certain infectious and parasitic diseases (A00-B99)	Total	90 Years old and over	2009 Year	335
Certain infectious and parasitic diseases (A00-B99)	Total	90 Years old and over	2010 Year	437
Certain infectious and parasitic diseases (A00-B99)	Total	90 Years old and over	2011 Year	476
Certain infectious and parasitic diseases (A00-B99)	Total	90 Years old and over	2012 Year	616
Certain infectious and parasitic diseases (A00-B99)	Total	90 Years old and over	2013 Year	619
Certain infectious and parasitic diseases (A00-B99)	Total	90 Years old and over	2014 Year	667
Certain infectious and parasitic diseases (A00-B99)	Total	90 Years old and over	2015 Year	803
Certain infectious and parasitic diseases (A00-B99)	Total	90 Years old and over	2016 Year	888
Certain infectious and parasitic diseases (A00-B99)	Total	90 Years old and over	2017 Year	1032
Certain infectious and parasitic diseases (A00-B99)	Total	90 Years old and over	2018 Year	1243
Certain infectious and parasitic diseases (A00-B99)	Male	Total	2003 Year	3609
Certain infectious and parasitic diseases (A00-B99)	Male	Total	2004 Year	3385
Certain infectious and parasitic diseases (A00-B99)	Male	Total	2005 Year	3438
Certain infectious and parasitic diseases (A00-B99)	Male	Total	2006 Year	3368
Certain infectious and parasitic diseases (A00-B99)	Male	Total	2007 Year	3314
Certain infectious and parasitic diseases (A00-B99)	Male	Total	2008 Year	3319
Certain infectious and parasitic diseases (A00-B99)	Male	Total	2009 Year	3430
Certain infectious and parasitic diseases (A00-B99)	Male	Total	2010 Year	3761
Certain infectious and parasitic diseases (A00-B99)	Male	Total	2011 Year	3740
Certain infectious and parasitic diseases (A00-B99)	Male	Total	2012 Year	3878
Certain infectious and parasitic diseases (A00-B99)	Male	Total	2013 Year	3563
Certain infectious and parasitic diseases (A00-B99)	Male	Total	2014 Year	3688
Certain infectious and parasitic diseases (A00-B99)	Male	Total	2015 Year	3754
Certain infectious and parasitic diseases (A00-B99)	Male	Total	2016 Year	3980
Certain infectious and parasitic diseases (A00-B99)	Male	Total	2017 Year	3830
Certain infectious and parasitic diseases (A00-B99)	Male	Total	2018 Year	4209
Certain infectious and parasitic diseases (A00-B99)	Male	0 year old	2003 Year	9
Certain infectious and parasitic diseases (A00-B99)	Male	0 year old	2004 Year	13
Certain infectious and parasitic diseases (A00-B99)	Male	0 year old	2005 Year	15
Certain infectious and parasitic diseases (A00-B99)	Male	0 year old	2006 Year	12
Certain infectious and parasitic diseases (A00-B99)	Male	0 year old	2007 Year	5
Certain infectious and parasitic diseases (A00-B99)	Male	0 year old	2008 Year	9
Certain infectious and parasitic diseases (A00-B99)	Male	0 year old	2009 Year	17
Certain infectious and parasitic diseases (A00-B99)	Male	0 year old	2010 Year	17
Certain infectious and parasitic diseases (A00-B99)	Male	0 year old	2011 Year	11
Certain infectious and parasitic diseases (A00-B99)	Male	0 year old	2012 Year	5
Certain infectious and parasitic diseases (A00-B99)	Male	0 year old	2013 Year	11
Certain infectious and parasitic diseases (A00-B99)	Male	0 year old	2014 Year	12
Certain infectious and parasitic diseases (A00-B99)	Male	0 year old	2015 Year	5
Certain infectious and parasitic diseases (A00-B99)	Male	0 year old	2016 Year	7
Certain infectious and parasitic diseases (A00-B99)	Male	0 year old	2017 Year	10
Certain infectious and parasitic diseases (A00-B99)	Male	0 year old	2018 Year	4
Certain infectious and parasitic diseases (A00-B99)	Male	1-4 Years old	2003 Year	13
Certain infectious and parasitic diseases (A00-B99)	Male	1-4 Years old	2004 Year	12
Certain infectious and parasitic diseases (A00-B99)	Male	1-4 Years old	2005 Year	10
Certain infectious and parasitic diseases (A00-B99)	Male	1-4 Years old	2006 Year	9
Certain infectious and parasitic diseases (A00-B99)	Male	1-4 Years old	2007 Year	11
Certain infectious and parasitic diseases (A00-B99)	Male	1-4 Years old	2008 Year	6
Certain infectious and parasitic diseases (A00-B99)	Male	1-4 Years old	2009 Year	14
Certain infectious and parasitic diseases (A00-B99)	Male	1-4 Years old	2010 Year	8
Certain infectious and parasitic diseases (A00-B99)	Male	1-4 Years old	2011 Year	4
Certain infectious and parasitic diseases (A00-B99)	Male	1-4 Years old	2012 Year	7
Certain infectious and parasitic diseases (A00-B99)	Male	1-4 Years old	2013 Year	8
Certain infectious and parasitic diseases (A00-B99)	Male	1-4 Years old	2014 Year	4
Certain infectious and parasitic diseases (A00-B99)	Male	1-4 Years old	2015 Year	9
Certain infectious and parasitic diseases (A00-B99)	Male	1-4 Years old	2016 Year	8
Certain infectious and parasitic diseases (A00-B99)	Male	1-4 Years old	2017 Year	2
Certain infectious and parasitic diseases (A00-B99)	Male	1-4 Years old	2018 Year	5
Certain infectious and parasitic diseases (A00-B99)	Male	5-9 Years old	2003 Year	5
Certain infectious and parasitic diseases (A00-B99)	Male	5-9 Years old	2004 Year	5
Certain infectious and parasitic diseases (A00-B99)	Male	5-9 Years old	2005 Year	4
Certain infectious and parasitic diseases (A00-B99)	Male	5-9 Years old	2006 Year	5
Certain infectious and parasitic diseases (A00-B99)	Male	5-9 Years old	2007 Year	3
Certain infectious and parasitic diseases (A00-B99)	Male	5-9 Years old	2008 Year	3
Certain infectious and parasitic diseases (A00-B99)	Male	5-9 Years old	2009 Year	4
Certain infectious and parasitic diseases (A00-B99)	Male	5-9 Years old	2010 Year	5
Certain infectious and parasitic diseases (A00-B99)	Male	5-9 Years old	2011 Year	3
Certain infectious and parasitic diseases (A00-B99)	Male	5-9 Years old	2012 Year	1
Certain infectious and parasitic diseases (A00-B99)	Male	5-9 Years old	2013 Year	1
Certain infectious and parasitic diseases (A00-B99)	Male	5-9 Years old	2014 Year	0
Certain infectious and parasitic diseases (A00-B99)	Male	5-9 Years old	2015 Year	2
Certain infectious and parasitic diseases (A00-B99)	Male	5-9 Years old	2016 Year	2
Certain infectious and parasitic diseases (A00-B99)	Male	5-9 Years old	2017 Year	2
Certain infectious and parasitic diseases (A00-B99)	Male	5-9 Years old	2018 Year	2
Certain infectious and parasitic diseases (A00-B99)	Male	10-14 Years old	2003 Year	6
Certain infectious and parasitic diseases (A00-B99)	Male	10-14 Years old	2004 Year	4
Certain infectious and parasitic diseases (A00-B99)	Male	10-14 Years old	2005 Year	3
Certain infectious and parasitic diseases (A00-B99)	Male	10-14 Years old	2006 Year	4
Certain infectious and parasitic diseases (A00-B99)	Male	10-14 Years old	2007 Year	7
Certain infectious and parasitic diseases (A00-B99)	Male	10-14 Years old	2008 Year	6
Certain infectious and parasitic diseases (A00-B99)	Male	10-14 Years old	2009 Year	3
Certain infectious and parasitic diseases (A00-B99)	Male	10-14 Years old	2010 Year	1
Certain infectious and parasitic diseases (A00-B99)	Male	10-14 Years old	2011 Year	2
Certain infectious and parasitic diseases (A00-B99)	Male	10-14 Years old	2012 Year	2
Certain infectious and parasitic diseases (A00-B99)	Male	10-14 Years old	2013 Year	0
Certain infectious and parasitic diseases (A00-B99)	Male	10-14 Years old	2014 Year	2
Certain infectious and parasitic diseases (A00-B99)	Male	10-14 Years old	2015 Year	3
Certain infectious and parasitic diseases (A00-B99)	Male	10-14 Years old	2016 Year	0
Certain infectious and parasitic diseases (A00-B99)	Male	10-14 Years old	2017 Year	0
Certain infectious and parasitic diseases (A00-B99)	Male	10-14 Years old	2018 Year	1
Certain infectious and parasitic diseases (A00-B99)	Male	15-19 Years old	2003 Year	9
Certain infectious and parasitic diseases (A00-B99)	Male	15-19 Years old	2004 Year	10
Certain infectious and parasitic diseases (A00-B99)	Male	15-19 Years old	2005 Year	7
Certain infectious and parasitic diseases (A00-B99)	Male	15-19 Years old	2006 Year	3
Certain infectious and parasitic diseases (A00-B99)	Male	15-19 Years old	2007 Year	8
Certain infectious and parasitic diseases (A00-B99)	Male	15-19 Years old	2008 Year	5
Certain infectious and parasitic diseases (A00-B99)	Male	15-19 Years old	2009 Year	4
Certain infectious and parasitic diseases (A00-B99)	Male	15-19 Years old	2010 Year	9
Certain infectious and parasitic diseases (A00-B99)	Male	15-19 Years old	2011 Year	5
Certain infectious and parasitic diseases (A00-B99)	Male	15-19 Years old	2012 Year	7
Certain infectious and parasitic diseases (A00-B99)	Male	15-19 Years old	2013 Year	1
Certain infectious and parasitic diseases (A00-B99)	Male	15-19 Years old	2014 Year	3
Certain infectious and parasitic diseases (A00-B99)	Male	15-19 Years old	2015 Year	5
Certain infectious and parasitic diseases (A00-B99)	Male	15-19 Years old	2016 Year	2
Certain infectious and parasitic diseases (A00-B99)	Male	15-19 Years old	2017 Year	1
Certain infectious and parasitic diseases (A00-B99)	Male	15-19 Years old	2018 Year	1
Certain infectious and parasitic diseases (A00-B99)	Male	20-24 Years old	2003 Year	19
Certain infectious and parasitic diseases (A00-B99)	Male	20-24 Years old	2004 Year	20
Certain infectious and parasitic diseases (A00-B99)	Male	20-24 Years old	2005 Year	10
Certain infectious and parasitic diseases (A00-B99)	Male	20-24 Years old	2006 Year	15
Certain infectious and parasitic diseases (A00-B99)	Male	20-24 Years old	2007 Year	11
Certain infectious and parasitic diseases (A00-B99)	Male	20-24 Years old	2008 Year	13
Certain infectious and parasitic diseases (A00-B99)	Male	20-24 Years old	2009 Year	6
Certain infectious and parasitic diseases (A00-B99)	Male	20-24 Years old	2010 Year	9
Certain infectious and parasitic diseases (A00-B99)	Male	20-24 Years old	2011 Year	12
Certain infectious and parasitic diseases (A00-B99)	Male	20-24 Years old	2012 Year	4
Certain infectious and parasitic diseases (A00-B99)	Male	20-24 Years old	2013 Year	8
Certain infectious and parasitic diseases (A00-B99)	Male	20-24 Years old	2014 Year	5
Certain infectious and parasitic diseases (A00-B99)	Male	20-24 Years old	2015 Year	5
Certain infectious and parasitic diseases (A00-B99)	Male	20-24 Years old	2016 Year	7
Certain infectious and parasitic diseases (A00-B99)	Male	20-24 Years old	2017 Year	7
Certain infectious and parasitic diseases (A00-B99)	Male	20-24 Years old	2018 Year	6
Certain infectious and parasitic diseases (A00-B99)	Male	25-29 Years old	2003 Year	35
Certain infectious and parasitic diseases (A00-B99)	Male	25-29 Years old	2004 Year	33
Certain infectious and parasitic diseases (A00-B99)	Male	25-29 Years old	2005 Year	36
Certain infectious and parasitic diseases (A00-B99)	Male	25-29 Years old	2006 Year	30
Certain infectious and parasitic diseases (A00-B99)	Male	25-29 Years old	2007 Year	27
Certain infectious and parasitic diseases (A00-B99)	Male	25-29 Years old	2008 Year	27
Certain infectious and parasitic diseases (A00-B99)	Male	25-29 Years old	2009 Year	24
Certain infectious and parasitic diseases (A00-B99)	Male	25-29 Years old	2010 Year	30
Certain infectious and parasitic diseases (A00-B99)	Male	25-29 Years old	2011 Year	21
Certain infectious and parasitic diseases (A00-B99)	Male	25-29 Years old	2012 Year	10
Certain infectious and parasitic diseases (A00-B99)	Male	25-29 Years old	2013 Year	16
Certain infectious and parasitic diseases (A00-B99)	Male	25-29 Years old	2014 Year	8
Certain infectious and parasitic diseases (A00-B99)	Male	25-29 Years old	2015 Year	9
Certain infectious and parasitic diseases (A00-B99)	Male	25-29 Years old	2016 Year	7
Certain infectious and parasitic diseases (A00-B99)	Male	25-29 Years old	2017 Year	9
Certain infectious and parasitic diseases (A00-B99)	Male	25-29 Years old	2018 Year	9
Certain infectious and parasitic diseases (A00-B99)	Male	30-34 Years old	2003 Year	71
Certain infectious and parasitic diseases (A00-B99)	Male	30-34 Years old	2004 Year	83
Certain infectious and parasitic diseases (A00-B99)	Male	30-34 Years old	2005 Year	85
Certain infectious and parasitic diseases (A00-B99)	Male	30-34 Years old	2006 Year	57
Certain infectious and parasitic diseases (A00-B99)	Male	30-34 Years old	2007 Year	58
Certain infectious and parasitic diseases (A00-B99)	Male	30-34 Years old	2008 Year	54
Certain infectious and parasitic diseases (A00-B99)	Male	30-34 Years old	2009 Year	44
Certain infectious and parasitic diseases (A00-B99)	Male	30-34 Years old	2010 Year	37
Certain infectious and parasitic diseases (A00-B99)	Male	30-34 Years old	2011 Year	43
Certain infectious and parasitic diseases (A00-B99)	Male	30-34 Years old	2012 Year	30
Certain infectious and parasitic diseases (A00-B99)	Male	30-34 Years old	2013 Year	31
Certain infectious and parasitic diseases (A00-B99)	Male	30-34 Years old	2014 Year	20
Certain infectious and parasitic diseases (A00-B99)	Male	30-34 Years old	2015 Year	30
Certain infectious and parasitic diseases (A00-B99)	Male	30-34 Years old	2016 Year	17
Certain infectious and parasitic diseases (A00-B99)	Male	30-34 Years old	2017 Year	10
Certain infectious and parasitic diseases (A00-B99)	Male	30-34 Years old	2018 Year	19
Certain infectious and parasitic diseases (A00-B99)	Male	35-39 Years old	2003 Year	140
Certain infectious and parasitic diseases (A00-B99)	Male	35-39 Years old	2004 Year	136
Certain infectious and parasitic diseases (A00-B99)	Male	35-39 Years old	2005 Year	106
Certain infectious and parasitic diseases (A00-B99)	Male	35-39 Years old	2006 Year	106
Certain infectious and parasitic diseases (A00-B99)	Male	35-39 Years old	2007 Year	112
Certain infectious and parasitic diseases (A00-B99)	Male	35-39 Years old	2008 Year	98
Certain infectious and parasitic diseases (A00-B99)	Male	35-39 Years old	2009 Year	95
Certain infectious and parasitic diseases (A00-B99)	Male	35-39 Years old	2010 Year	88
Certain infectious and parasitic diseases (A00-B99)	Male	35-39 Years old	2011 Year	63
Certain infectious and parasitic diseases (A00-B99)	Male	35-39 Years old	2012 Year	63
Certain infectious and parasitic diseases (A00-B99)	Male	35-39 Years old	2013 Year	49
Certain infectious and parasitic diseases (A00-B99)	Male	35-39 Years old	2014 Year	35
Certain infectious and parasitic diseases (A00-B99)	Male	35-39 Years old	2015 Year	32
Certain infectious and parasitic diseases (A00-B99)	Male	35-39 Years old	2016 Year	33
Certain infectious and parasitic diseases (A00-B99)	Male	35-39 Years old	2017 Year	28
Certain infectious and parasitic diseases (A00-B99)	Male	35-39 Years old	2018 Year	23
Certain infectious and parasitic diseases (A00-B99)	Male	40-44 Years old	2003 Year	269
Certain infectious and parasitic diseases (A00-B99)	Male	40-44 Years old	2004 Year	244
Certain infectious and parasitic diseases (A00-B99)	Male	40-44 Years old	2005 Year	212
Certain infectious and parasitic diseases (A00-B99)	Male	40-44 Years old	2006 Year	222
Certain infectious and parasitic diseases (A00-B99)	Male	40-44 Years old	2007 Year	224
Certain infectious and parasitic diseases (A00-B99)	Male	40-44 Years old	2008 Year	176
Certain infectious and parasitic diseases (A00-B99)	Male	40-44 Years old	2009 Year	182
Certain infectious and parasitic diseases (A00-B99)	Male	40-44 Years old	2010 Year	167
Certain infectious and parasitic diseases (A00-B99)	Male	40-44 Years old	2011 Year	157
Certain infectious and parasitic diseases (A00-B99)	Male	40-44 Years old	2012 Year	126
Certain infectious and parasitic diseases (A00-B99)	Male	40-44 Years old	2013 Year	108
Certain infectious and parasitic diseases (A00-B99)	Male	40-44 Years old	2014 Year	101
Certain infectious and parasitic diseases (A00-B99)	Male	40-44 Years old	2015 Year	85
Certain infectious and parasitic diseases (A00-B99)	Male	40-44 Years old	2016 Year	65
Certain infectious and parasitic diseases (A00-B99)	Male	40-44 Years old	2017 Year	61
Certain infectious and parasitic diseases (A00-B99)	Male	40-44 Years old	2018 Year	54
Certain infectious and parasitic diseases (A00-B99)	Male	45-49 Years old	2003 Year	319
Certain infectious and parasitic diseases (A00-B99)	Male	45-49 Years old	2004 Year	317
Certain infectious and parasitic diseases (A00-B99)	Male	45-49 Years old	2005 Year	340
Certain infectious and parasitic diseases (A00-B99)	Male	45-49 Years old	2006 Year	315
Certain infectious and parasitic diseases (A00-B99)	Male	45-49 Years old	2007 Year	300
Certain infectious and parasitic diseases (A00-B99)	Male	45-49 Years old	2008 Year	293
Certain infectious and parasitic diseases (A00-B99)	Male	45-49 Years old	2009 Year	270
Certain infectious and parasitic diseases (A00-B99)	Male	45-49 Years old	2010 Year	261
Certain infectious and parasitic diseases (A00-B99)	Male	45-49 Years old	2011 Year	215
Certain infectious and parasitic diseases (A00-B99)	Male	45-49 Years old	2012 Year	192
Certain infectious and parasitic diseases (A00-B99)	Male	45-49 Years old	2013 Year	190
Certain infectious and parasitic diseases (A00-B99)	Male	45-49 Years old	2014 Year	184
Certain infectious and parasitic diseases (A00-B99)	Male	45-49 Years old	2015 Year	155
Certain infectious and parasitic diseases (A00-B99)	Male	45-49 Years old	2016 Year	138
Certain infectious and parasitic diseases (A00-B99)	Male	45-49 Years old	2017 Year	139
Certain infectious and parasitic diseases (A00-B99)	Male	45-49 Years old	2018 Year	137
Certain infectious and parasitic diseases (A00-B99)	Male	50-54 Years old	2003 Year	319
Certain infectious and parasitic diseases (A00-B99)	Male	50-54 Years old	2004 Year	279
Certain infectious and parasitic diseases (A00-B99)	Male	50-54 Years old	2005 Year	269
Certain infectious and parasitic diseases (A00-B99)	Male	50-54 Years old	2006 Year	307
Certain infectious and parasitic diseases (A00-B99)	Male	50-54 Years old	2007 Year	307
Certain infectious and parasitic diseases (A00-B99)	Male	50-54 Years old	2008 Year	270
Certain infectious and parasitic diseases (A00-B99)	Male	50-54 Years old	2009 Year	287
Certain infectious and parasitic diseases (A00-B99)	Male	50-54 Years old	2010 Year	310
Certain infectious and parasitic diseases (A00-B99)	Male	50-54 Years old	2011 Year	322
Certain infectious and parasitic diseases (A00-B99)	Male	50-54 Years old	2012 Year	289
Certain infectious and parasitic diseases (A00-B99)	Male	50-54 Years old	2013 Year	256
Certain infectious and parasitic diseases (A00-B99)	Male	50-54 Years old	2014 Year	295
Certain infectious and parasitic diseases (A00-B99)	Male	50-54 Years old	2015 Year	228
Certain infectious and parasitic diseases (A00-B99)	Male	50-54 Years old	2016 Year	229
Certain infectious and parasitic diseases (A00-B99)	Male	50-54 Years old	2017 Year	199
Certain infectious and parasitic diseases (A00-B99)	Male	50-54 Years old	2018 Year	196
Certain infectious and parasitic diseases (A00-B99)	Male	55-59 Years old	2003 Year	283
Certain infectious and parasitic diseases (A00-B99)	Male	55-59 Years old	2004 Year	256
Certain infectious and parasitic diseases (A00-B99)	Male	55-59 Years old	2005 Year	284
Certain infectious and parasitic diseases (A00-B99)	Male	55-59 Years old	2006 Year	250
Certain infectious and parasitic diseases (A00-B99)	Male	55-59 Years old	2007 Year	256
Certain infectious and parasitic diseases (A00-B99)	Male	55-59 Years old	2008 Year	256
Certain infectious and parasitic diseases (A00-B99)	Male	55-59 Years old	2009 Year	244
Certain infectious and parasitic diseases (A00-B99)	Male	55-59 Years old	2010 Year	291
Certain infectious and parasitic diseases (A00-B99)	Male	55-59 Years old	2011 Year	279
Certain infectious and parasitic diseases (A00-B99)	Male	55-59 Years old	2012 Year	299
Certain infectious and parasitic diseases (A00-B99)	Male	55-59 Years old	2013 Year	268
Certain infectious and parasitic diseases (A00-B99)	Male	55-59 Years old	2014 Year	268
Certain infectious and parasitic diseases (A00-B99)	Male	55-59 Years old	2015 Year	278
Certain infectious and parasitic diseases (A00-B99)	Male	55-59 Years old	2016 Year	276
Certain infectious and parasitic diseases (A00-B99)	Male	55-59 Years old	2017 Year	274
Certain infectious and parasitic diseases (A00-B99)	Male	55-59 Years old	2018 Year	266
Certain infectious and parasitic diseases (A00-B99)	Male	60-64 Years old	2003 Year	343
Certain infectious and parasitic diseases (A00-B99)	Male	60-64 Years old	2004 Year	298
Certain infectious and parasitic diseases (A00-B99)	Male	60-64 Years old	2005 Year	290
Certain infectious and parasitic diseases (A00-B99)	Male	60-64 Years old	2006 Year	271
Certain infectious and parasitic diseases (A00-B99)	Male	60-64 Years old	2007 Year	250
Certain infectious and parasitic diseases (A00-B99)	Male	60-64 Years old	2008 Year	228
Certain infectious and parasitic diseases (A00-B99)	Male	60-64 Years old	2009 Year	243
Certain infectious and parasitic diseases (A00-B99)	Male	60-64 Years old	2010 Year	297
Certain infectious and parasitic diseases (A00-B99)	Male	60-64 Years old	2011 Year	295
Certain infectious and parasitic diseases (A00-B99)	Male	60-64 Years old	2012 Year	262
Certain infectious and parasitic diseases (A00-B99)	Male	60-64 Years old	2013 Year	253
Certain infectious and parasitic diseases (A00-B99)	Male	60-64 Years old	2014 Year	242
Certain infectious and parasitic diseases (A00-B99)	Male	60-64 Years old	2015 Year	248
Certain infectious and parasitic diseases (A00-B99)	Male	60-64 Years old	2016 Year	269
Certain infectious and parasitic diseases (A00-B99)	Male	60-64 Years old	2017 Year	295
Certain infectious and parasitic diseases (A00-B99)	Male	60-64 Years old	2018 Year	286
Certain infectious and parasitic diseases (A00-B99)	Male	65-69 Years old	2003 Year	404
Certain infectious and parasitic diseases (A00-B99)	Male	65-69 Years old	2004 Year	366
Certain infectious and parasitic diseases (A00-B99)	Male	65-69 Years old	2005 Year	387
Certain infectious and parasitic diseases (A00-B99)	Male	65-69 Years old	2006 Year	375
Certain infectious and parasitic diseases (A00-B99)	Male	65-69 Years old	2007 Year	368
Certain infectious and parasitic diseases (A00-B99)	Male	65-69 Years old	2008 Year	360
Certain infectious and parasitic diseases (A00-B99)	Male	65-69 Years old	2009 Year	396
Certain infectious and parasitic diseases (A00-B99)	Male	65-69 Years old	2010 Year	338
Certain infectious and parasitic diseases (A00-B99)	Male	65-69 Years old	2011 Year	318
Certain infectious and parasitic diseases (A00-B99)	Male	65-69 Years old	2012 Year	329
Certain infectious and parasitic diseases (A00-B99)	Male	65-69 Years old	2013 Year	277
Certain infectious and parasitic diseases (A00-B99)	Male	65-69 Years old	2014 Year	301
Certain infectious and parasitic diseases (A00-B99)	Male	65-69 Years old	2015 Year	309
Certain infectious and parasitic diseases (A00-B99)	Male	65-69 Years old	2016 Year	323
Certain infectious and parasitic diseases (A00-B99)	Male	65-69 Years old	2017 Year	287
Certain infectious and parasitic diseases (A00-B99)	Male	65-69 Years old	2018 Year	298
Certain infectious and parasitic diseases (A00-B99)	Male	70-74 Years old	2003 Year	413
Certain infectious and parasitic diseases (A00-B99)	Male	70-74 Years old	2004 Year	367
Certain infectious and parasitic diseases (A00-B99)	Male	70-74 Years old	2005 Year	389
Certain infectious and parasitic diseases (A00-B99)	Male	70-74 Years old	2006 Year	401
Certain infectious and parasitic diseases (A00-B99)	Male	70-74 Years old	2007 Year	387
Certain infectious and parasitic diseases (A00-B99)	Male	70-74 Years old	2008 Year	411
Certain infectious and parasitic diseases (A00-B99)	Male	70-74 Years old	2009 Year	443
Certain infectious and parasitic diseases (A00-B99)	Male	70-74 Years old	2010 Year	462
Certain infectious and parasitic diseases (A00-B99)	Male	70-74 Years old	2011 Year	475
Certain infectious and parasitic diseases (A00-B99)	Male	70-74 Years old	2012 Year	532
Certain infectious and parasitic diseases (A00-B99)	Male	70-74 Years old	2013 Year	470
Certain infectious and parasitic diseases (A00-B99)	Male	70-74 Years old	2014 Year	482
Certain infectious and parasitic diseases (A00-B99)	Male	70-74 Years old	2015 Year	415
Certain infectious and parasitic diseases (A00-B99)	Male	70-74 Years old	2016 Year	460
Certain infectious and parasitic diseases (A00-B99)	Male	70-74 Years old	2017 Year	433
Certain infectious and parasitic diseases (A00-B99)	Male	70-74 Years old	2018 Year	436
Certain infectious and parasitic diseases (A00-B99)	Male	75-79 Years old	2003 Year	386
Certain infectious and parasitic diseases (A00-B99)	Male	75-79 Years old	2004 Year	380
Certain infectious and parasitic diseases (A00-B99)	Male	75-79 Years old	2005 Year	404
Certain infectious and parasitic diseases (A00-B99)	Male	75-79 Years old	2006 Year	379
Certain infectious and parasitic diseases (A00-B99)	Male	75-79 Years old	2007 Year	380
Certain infectious and parasitic diseases (A00-B99)	Male	75-79 Years old	2008 Year	400
Certain infectious and parasitic diseases (A00-B99)	Male	75-79 Years old	2009 Year	460
Certain infectious and parasitic diseases (A00-B99)	Male	75-79 Years old	2010 Year	508
Certain infectious and parasitic diseases (A00-B99)	Male	75-79 Years old	2011 Year	585
Certain infectious and parasitic diseases (A00-B99)	Male	75-79 Years old	2012 Year	653
Certain infectious and parasitic diseases (A00-B99)	Male	75-79 Years old	2013 Year	583
Certain infectious and parasitic diseases (A00-B99)	Male	75-79 Years old	2014 Year	598
Certain infectious and parasitic diseases (A00-B99)	Male	75-79 Years old	2015 Year	619
Certain infectious and parasitic diseases (A00-B99)	Male	75-79 Years old	2016 Year	683
Certain infectious and parasitic diseases (A00-B99)	Male	75-79 Years old	2017 Year	674
Certain infectious and parasitic diseases (A00-B99)	Male	75-79 Years old	2018 Year	760
Certain infectious and parasitic diseases (A00-B99)	Male	80-84 Years old	2003 Year	327
Certain infectious and parasitic diseases (A00-B99)	Male	80-84 Years old	2004 Year	329
Certain infectious and parasitic diseases (A00-B99)	Male	80-84 Years old	2005 Year	333
Certain infectious and parasitic diseases (A00-B99)	Male	80-84 Years old	2006 Year	337
Certain infectious and parasitic diseases (A00-B99)	Male	80-84 Years old	2007 Year	342
Certain infectious and parasitic diseases (A00-B99)	Male	80-84 Years old	2008 Year	350
Certain infectious and parasitic diseases (A00-B99)	Male	80-84 Years old	2009 Year	360
Certain infectious and parasitic diseases (A00-B99)	Male	80-84 Years old	2010 Year	469
Certain infectious and parasitic diseases (A00-B99)	Male	80-84 Years old	2011 Year	443
Certain infectious and parasitic diseases (A00-B99)	Male	80-84 Years old	2012 Year	512
Certain infectious and parasitic diseases (A00-B99)	Male	80-84 Years old	2013 Year	538
Certain infectious and parasitic diseases (A00-B99)	Male	80-84 Years old	2014 Year	581
Certain infectious and parasitic diseases (A00-B99)	Male	80-84 Years old	2015 Year	640
Certain infectious and parasitic diseases (A00-B99)	Male	80-84 Years old	2016 Year	719
Certain infectious and parasitic diseases (A00-B99)	Male	80-84 Years old	2017 Year	677
Certain infectious and parasitic diseases (A00-B99)	Male	80-84 Years old	2018 Year	819
Certain infectious and parasitic diseases (A00-B99)	Male	85-89 Years old	2003 Year	172
Certain infectious and parasitic diseases (A00-B99)	Male	85-89 Years old	2004 Year	172
Certain infectious and parasitic diseases (A00-B99)	Male	85-89 Years old	2005 Year	183
Certain infectious and parasitic diseases (A00-B99)	Male	85-89 Years old	2006 Year	198
Certain infectious and parasitic diseases (A00-B99)	Male	85-89 Years old	2007 Year	180
Certain infectious and parasitic diseases (A00-B99)	Male	85-89 Years old	2008 Year	251
Certain infectious and parasitic diseases (A00-B99)	Male	85-89 Years old	2009 Year	242
Certain infectious and parasitic diseases (A00-B99)	Male	85-89 Years old	2010 Year	328
Certain infectious and parasitic diseases (A00-B99)	Male	85-89 Years old	2011 Year	341
Certain infectious and parasitic diseases (A00-B99)	Male	85-89 Years old	2012 Year	370
Certain infectious and parasitic diseases (A00-B99)	Male	85-89 Years old	2013 Year	332
Certain infectious and parasitic diseases (A00-B99)	Male	85-89 Years old	2014 Year	357
Certain infectious and parasitic diseases (A00-B99)	Male	85-89 Years old	2015 Year	421
Certain infectious and parasitic diseases (A00-B99)	Male	85-89 Years old	2016 Year	463
Certain infectious and parasitic diseases (A00-B99)	Male	85-89 Years old	2017 Year	471
Certain infectious and parasitic diseases (A00-B99)	Male	85-89 Years old	2018 Year	569
Certain infectious and parasitic diseases (A00-B99)	Male	90 Years old and over	2003 Year	67
Certain infectious and parasitic diseases (A00-B99)	Male	90 Years old and over	2004 Year	61
Certain infectious and parasitic diseases (A00-B99)	Male	90 Years old and over	2005 Year	71
Certain infectious and parasitic diseases (A00-B99)	Male	90 Years old and over	2006 Year	72
Certain infectious and parasitic diseases (A00-B99)	Male	90 Years old and over	2007 Year	78
Certain infectious and parasitic diseases (A00-B99)	Male	90 Years old and over	2008 Year	103
Certain infectious and parasitic diseases (A00-B99)	Male	90 Years old and over	2009 Year	92
Certain infectious and parasitic diseases (A00-B99)	Male	90 Years old and over	2010 Year	126
Certain infectious and parasitic diseases (A00-B99)	Male	90 Years old and over	2011 Year	146
Certain infectious and parasitic diseases (A00-B99)	Male	90 Years old and over	2012 Year	182
Certain infectious and parasitic diseases (A00-B99)	Male	90 Years old and over	2013 Year	163
Certain infectious and parasitic diseases (A00-B99)	Male	90 Years old and over	2014 Year	190
Certain infectious and parasitic diseases (A00-B99)	Male	90 Years old and over	2015 Year	255
Certain infectious and parasitic diseases (A00-B99)	Male	90 Years old and over	2016 Year	272
Certain infectious and parasitic diseases (A00-B99)	Male	90 Years old and over	2017 Year	251
Certain infectious and parasitic diseases (A00-B99)	Male	90 Years old and over	2018 Year	318
Certain infectious and parasitic diseases (A00-B99)	Female	Total	2003 Year	1843
Certain infectious and parasitic diseases (A00-B99)	Female	Total	2004 Year	1836
Certain infectious and parasitic diseases (A00-B99)	Female	Total	2005 Year	2139
Certain infectious and parasitic diseases (A00-B99)	Female	Total	2006 Year	2122
Certain infectious and parasitic diseases (A00-B99)	Female	Total	2007 Year	2084
Certain infectious and parasitic diseases (A00-B99)	Female	Total	2008 Year	2284
Certain infectious and parasitic diseases (A00-B99)	Female	Total	2009 Year	2592
Certain infectious and parasitic diseases (A00-B99)	Female	Total	2010 Year	2924
Certain infectious and parasitic diseases (A00-B99)	Female	Total	2011 Year	3026
Certain infectious and parasitic diseases (A00-B99)	Female	Total	2012 Year	3228
Certain infectious and parasitic diseases (A00-B99)	Female	Total	2013 Year	3120
Certain infectious and parasitic diseases (A00-B99)	Female	Total	2014 Year	3224
Certain infectious and parasitic diseases (A00-B99)	Female	Total	2015 Year	3541
Certain infectious and parasitic diseases (A00-B99)	Female	Total	2016 Year	3966
Certain infectious and parasitic diseases (A00-B99)	Female	Total	2017 Year	4156
Certain infectious and parasitic diseases (A00-B99)	Female	Total	2018 Year	4537
Certain infectious and parasitic diseases (A00-B99)	Female	0 year old	2003 Year	6
Certain infectious and parasitic diseases (A00-B99)	Female	0 year old	2004 Year	4
Certain infectious and parasitic diseases (A00-B99)	Female	0 year old	2005 Year	15
Certain infectious and parasitic diseases (A00-B99)	Female	0 year old	2006 Year	13
Certain infectious and parasitic diseases (A00-B99)	Female	0 year old	2007 Year	9
Certain infectious and parasitic diseases (A00-B99)	Female	0 year old	2008 Year	6
Certain infectious and parasitic diseases (A00-B99)	Female	0 year old	2009 Year	11
Certain infectious and parasitic diseases (A00-B99)	Female	0 year old	2010 Year	12
Certain infectious and parasitic diseases (A00-B99)	Female	0 year old	2011 Year	8
Certain infectious and parasitic diseases (A00-B99)	Female	0 year old	2012 Year	10
Certain infectious and parasitic diseases (A00-B99)	Female	0 year old	2013 Year	2
Certain infectious and parasitic diseases (A00-B99)	Female	0 year old	2014 Year	5
Certain infectious and parasitic diseases (A00-B99)	Female	0 year old	2015 Year	2
Certain infectious and parasitic diseases (A00-B99)	Female	0 year old	2016 Year	10
Certain infectious and parasitic diseases (A00-B99)	Female	0 year old	2017 Year	3
Certain infectious and parasitic diseases (A00-B99)	Female	0 year old	2018 Year	0
Certain infectious and parasitic diseases (A00-B99)	Female	1-4 Years old	2003 Year	7
Certain infectious and parasitic diseases (A00-B99)	Female	1-4 Years old	2004 Year	9
Certain infectious and parasitic diseases (A00-B99)	Female	1-4 Years old	2005 Year	3
Certain infectious and parasitic diseases (A00-B99)	Female	1-4 Years old	2006 Year	8
Certain infectious and parasitic diseases (A00-B99)	Female	1-4 Years old	2007 Year	10
Certain infectious and parasitic diseases (A00-B99)	Female	1-4 Years old	2008 Year	2
Certain infectious and parasitic diseases (A00-B99)	Female	1-4 Years old	2009 Year	9
Certain infectious and parasitic diseases (A00-B99)	Female	1-4 Years old	2010 Year	12
Certain infectious and parasitic diseases (A00-B99)	Female	1-4 Years old	2011 Year	12
Certain infectious and parasitic diseases (A00-B99)	Female	1-4 Years old	2012 Year	8
Certain infectious and parasitic diseases (A00-B99)	Female	1-4 Years old	2013 Year	6
Certain infectious and parasitic diseases (A00-B99)	Female	1-4 Years old	2014 Year	1
Certain infectious and parasitic diseases (A00-B99)	Female	1-4 Years old	2015 Year	1
Certain infectious and parasitic diseases (A00-B99)	Female	1-4 Years old	2016 Year	4
Certain infectious and parasitic diseases (A00-B99)	Female	1-4 Years old	2017 Year	5
Certain infectious and parasitic diseases (A00-B99)	Female	1-4 Years old	2018 Year	2
Certain infectious and parasitic diseases (A00-B99)	Female	5-9 Years old	2003 Year	6
Certain infectious and parasitic diseases (A00-B99)	Female	5-9 Years old	2004 Year	8
Certain infectious and parasitic diseases (A00-B99)	Female	5-9 Years old	2005 Year	7
Certain infectious and parasitic diseases (A00-B99)	Female	5-9 Years old	2006 Year	6
Certain infectious and parasitic diseases (A00-B99)	Female	5-9 Years old	2007 Year	4
Certain infectious and parasitic diseases (A00-B99)	Female	5-9 Years old	2008 Year	1
Certain infectious and parasitic diseases (A00-B99)	Female	5-9 Years old	2009 Year	3
Certain infectious and parasitic diseases (A00-B99)	Female	5-9 Years old	2010 Year	0
Certain infectious and parasitic diseases (A00-B99)	Female	5-9 Years old	2011 Year	0
Certain infectious and parasitic diseases (A00-B99)	Female	5-9 Years old	2012 Year	1
Certain infectious and parasitic diseases (A00-B99)	Female	5-9 Years old	2013 Year	2
Certain infectious and parasitic diseases (A00-B99)	Female	5-9 Years old	2014 Year	2
Certain infectious and parasitic diseases (A00-B99)	Female	5-9 Years old	2015 Year	0
Certain infectious and parasitic diseases (A00-B99)	Female	5-9 Years old	2016 Year	1
Certain infectious and parasitic diseases (A00-B99)	Female	5-9 Years old	2017 Year	0
Certain infectious and parasitic diseases (A00-B99)	Female	5-9 Years old	2018 Year	1
Certain infectious and parasitic diseases (A00-B99)	Female	10-14 Years old	2003 Year	3
Certain infectious and parasitic diseases (A00-B99)	Female	10-14 Years old	2004 Year	3
Certain infectious and parasitic diseases (A00-B99)	Female	10-14 Years old	2005 Year	5
Certain infectious and parasitic diseases (A00-B99)	Female	10-14 Years old	2006 Year	1
Certain infectious and parasitic diseases (A00-B99)	Female	10-14 Years old	2007 Year	2
Certain infectious and parasitic diseases (A00-B99)	Female	10-14 Years old	2008 Year	2
Certain infectious and parasitic diseases (A00-B99)	Female	10-14 Years old	2009 Year	2
Certain infectious and parasitic diseases (A00-B99)	Female	10-14 Years old	2010 Year	2
Certain infectious and parasitic diseases (A00-B99)	Female	10-14 Years old	2011 Year	1
Certain infectious and parasitic diseases (A00-B99)	Female	10-14 Years old	2012 Year	2
Certain infectious and parasitic diseases (A00-B99)	Female	10-14 Years old	2013 Year	1
Certain infectious and parasitic diseases (A00-B99)	Female	10-14 Years old	2014 Year	0
Certain infectious and parasitic diseases (A00-B99)	Female	10-14 Years old	2015 Year	1
Certain infectious and parasitic diseases (A00-B99)	Female	10-14 Years old	2016 Year	2
Certain infectious and parasitic diseases (A00-B99)	Female	10-14 Years old	2017 Year	0
Certain infectious and parasitic diseases (A00-B99)	Female	10-14 Years old	2018 Year	1
Certain infectious and parasitic diseases (A00-B99)	Female	15-19 Years old	2003 Year	6
Certain infectious and parasitic diseases (A00-B99)	Female	15-19 Years old	2004 Year	8
Certain infectious and parasitic diseases (A00-B99)	Female	15-19 Years old	2005 Year	9
Certain infectious and parasitic diseases (A00-B99)	Female	15-19 Years old	2006 Year	6
Certain infectious and parasitic diseases (A00-B99)	Female	15-19 Years old	2007 Year	4
Certain infectious and parasitic diseases (A00-B99)	Female	15-19 Years old	2008 Year	7
Certain infectious and parasitic diseases (A00-B99)	Female	15-19 Years old	2009 Year	5
Certain infectious and parasitic diseases (A00-B99)	Female	15-19 Years old	2010 Year	5
Certain infectious and parasitic diseases (A00-B99)	Female	15-19 Years old	2011 Year	3
Certain infectious and parasitic diseases (A00-B99)	Female	15-19 Years old	2012 Year	2
Certain infectious and parasitic diseases (A00-B99)	Female	15-19 Years old	2013 Year	1
Certain infectious and parasitic diseases (A00-B99)	Female	15-19 Years old	2014 Year	5
Certain infectious and parasitic diseases (A00-B99)	Female	15-19 Years old	2015 Year	2
Certain infectious and parasitic diseases (A00-B99)	Female	15-19 Years old	2016 Year	3
Certain infectious and parasitic diseases (A00-B99)	Female	15-19 Years old	2017 Year	3
Certain infectious and parasitic diseases (A00-B99)	Female	15-19 Years old	2018 Year	4
Certain infectious and parasitic diseases (A00-B99)	Female	20-24 Years old	2003 Year	12
Certain infectious and parasitic diseases (A00-B99)	Female	20-24 Years old	2004 Year	16
Certain infectious and parasitic diseases (A00-B99)	Female	20-24 Years old	2005 Year	16
Certain infectious and parasitic diseases (A00-B99)	Female	20-24 Years old	2006 Year	12
Certain infectious and parasitic diseases (A00-B99)	Female	20-24 Years old	2007 Year	4
Certain infectious and parasitic diseases (A00-B99)	Female	20-24 Years old	2008 Year	9
Certain infectious and parasitic diseases (A00-B99)	Female	20-24 Years old	2009 Year	9
Certain infectious and parasitic diseases (A00-B99)	Female	20-24 Years old	2010 Year	7
Certain infectious and parasitic diseases (A00-B99)	Female	20-24 Years old	2011 Year	7
Certain infectious and parasitic diseases (A00-B99)	Female	20-24 Years old	2012 Year	7
Certain infectious and parasitic diseases (A00-B99)	Female	20-24 Years old	2013 Year	5
Certain infectious and parasitic diseases (A00-B99)	Female	20-24 Years old	2014 Year	5
Certain infectious and parasitic diseases (A00-B99)	Female	20-24 Years old	2015 Year	1
Certain infectious and parasitic diseases (A00-B99)	Female	20-24 Years old	2016 Year	7
Certain infectious and parasitic diseases (A00-B99)	Female	20-24 Years old	2017 Year	6
Certain infectious and parasitic diseases (A00-B99)	Female	20-24 Years old	2018 Year	3
Certain infectious and parasitic diseases (A00-B99)	Female	25-29 Years old	2003 Year	33
Certain infectious and parasitic diseases (A00-B99)	Female	25-29 Years old	2004 Year	36
Certain infectious and parasitic diseases (A00-B99)	Female	25-29 Years old	2005 Year	22
Certain infectious and parasitic diseases (A00-B99)	Female	25-29 Years old	2006 Year	22
Certain infectious and parasitic diseases (A00-B99)	Female	25-29 Years old	2007 Year	15
Certain infectious and parasitic diseases (A00-B99)	Female	25-29 Years old	2008 Year	10
Certain infectious and parasitic diseases (A00-B99)	Female	25-29 Years old	2009 Year	12
Certain infectious and parasitic diseases (A00-B99)	Female	25-29 Years old	2010 Year	9
Certain infectious and parasitic diseases (A00-B99)	Female	25-29 Years old	2011 Year	13
Certain infectious and parasitic diseases (A00-B99)	Female	25-29 Years old	2012 Year	5
Certain infectious and parasitic diseases (A00-B99)	Female	25-29 Years old	2013 Year	7
Certain infectious and parasitic diseases (A00-B99)	Female	25-29 Years old	2014 Year	4
Certain infectious and parasitic diseases (A00-B99)	Female	25-29 Years old	2015 Year	14
Certain infectious and parasitic diseases (A00-B99)	Female	25-29 Years old	2016 Year	3
Certain infectious and parasitic diseases (A00-B99)	Female	25-29 Years old	2017 Year	5
Certain infectious and parasitic diseases (A00-B99)	Female	25-29 Years old	2018 Year	7
Certain infectious and parasitic diseases (A00-B99)	Female	30-34 Years old	2003 Year	44
Certain infectious and parasitic diseases (A00-B99)	Female	30-34 Years old	2004 Year	31
Certain infectious and parasitic diseases (A00-B99)	Female	30-34 Years old	2005 Year	32
Certain infectious and parasitic diseases (A00-B99)	Female	30-34 Years old	2006 Year	27
Certain infectious and parasitic diseases (A00-B99)	Female	30-34 Years old	2007 Year	21
Certain infectious and parasitic diseases (A00-B99)	Female	30-34 Years old	2008 Year	21
Certain infectious and parasitic diseases (A00-B99)	Female	30-34 Years old	2009 Year	23
Certain infectious and parasitic diseases (A00-B99)	Female	30-34 Years old	2010 Year	25
Certain infectious and parasitic diseases (A00-B99)	Female	30-34 Years old	2011 Year	21
Certain infectious and parasitic diseases (A00-B99)	Female	30-34 Years old	2012 Year	12
Certain infectious and parasitic diseases (A00-B99)	Female	30-34 Years old	2013 Year	11
Certain infectious and parasitic diseases (A00-B99)	Female	30-34 Years old	2014 Year	8
Certain infectious and parasitic diseases (A00-B99)	Female	30-34 Years old	2015 Year	15
Certain infectious and parasitic diseases (A00-B99)	Female	30-34 Years old	2016 Year	10
Certain infectious and parasitic diseases (A00-B99)	Female	30-34 Years old	2017 Year	7
Certain infectious and parasitic diseases (A00-B99)	Female	30-34 Years old	2018 Year	7
Certain infectious and parasitic diseases (A00-B99)	Female	35-39 Years old	2003 Year	56
Certain infectious and parasitic diseases (A00-B99)	Female	35-39 Years old	2004 Year	39
Certain infectious and parasitic diseases (A00-B99)	Female	35-39 Years old	2005 Year	36
Certain infectious and parasitic diseases (A00-B99)	Female	35-39 Years old	2006 Year	42
Certain infectious and parasitic diseases (A00-B99)	Female	35-39 Years old	2007 Year	29
Certain infectious and parasitic diseases (A00-B99)	Female	35-39 Years old	2008 Year	25
Certain infectious and parasitic diseases (A00-B99)	Female	35-39 Years old	2009 Year	25
Certain infectious and parasitic diseases (A00-B99)	Female	35-39 Years old	2010 Year	37
Certain infectious and parasitic diseases (A00-B99)	Female	35-39 Years old	2011 Year	19
Certain infectious and parasitic diseases (A00-B99)	Female	35-39 Years old	2012 Year	20
Certain infectious and parasitic diseases (A00-B99)	Female	35-39 Years old	2013 Year	14
Certain infectious and parasitic diseases (A00-B99)	Female	35-39 Years old	2014 Year	21
Certain infectious and parasitic diseases (A00-B99)	Female	35-39 Years old	2015 Year	14
Certain infectious and parasitic diseases (A00-B99)	Female	35-39 Years old	2016 Year	17
Certain infectious and parasitic diseases (A00-B99)	Female	35-39 Years old	2017 Year	6
Certain infectious and parasitic diseases (A00-B99)	Female	35-39 Years old	2018 Year	5
Certain infectious and parasitic diseases (A00-B99)	Female	40-44 Years old	2003 Year	56
Certain infectious and parasitic diseases (A00-B99)	Female	40-44 Years old	2004 Year	52
Certain infectious and parasitic diseases (A00-B99)	Female	40-44 Years old	2005 Year	59
Certain infectious and parasitic diseases (A00-B99)	Female	40-44 Years old	2006 Year	44
Certain infectious and parasitic diseases (A00-B99)	Female	40-44 Years old	2007 Year	25
Certain infectious and parasitic diseases (A00-B99)	Female	40-44 Years old	2008 Year	43
Certain infectious and parasitic diseases (A00-B99)	Female	40-44 Years old	2009 Year	46
Certain infectious and parasitic diseases (A00-B99)	Female	40-44 Years old	2010 Year	38
Certain infectious and parasitic diseases (A00-B99)	Female	40-44 Years old	2011 Year	41
Certain infectious and parasitic diseases (A00-B99)	Female	40-44 Years old	2012 Year	36
Certain infectious and parasitic diseases (A00-B99)	Female	40-44 Years old	2013 Year	21
Certain infectious and parasitic diseases (A00-B99)	Female	40-44 Years old	2014 Year	30
Certain infectious and parasitic diseases (A00-B99)	Female	40-44 Years old	2015 Year	21
Certain infectious and parasitic diseases (A00-B99)	Female	40-44 Years old	2016 Year	20
Certain infectious and parasitic diseases (A00-B99)	Female	40-44 Years old	2017 Year	13
Certain infectious and parasitic diseases (A00-B99)	Female	40-44 Years old	2018 Year	24
Certain infectious and parasitic diseases (A00-B99)	Female	45-49 Years old	2003 Year	71
Certain infectious and parasitic diseases (A00-B99)	Female	45-49 Years old	2004 Year	57
Certain infectious and parasitic diseases (A00-B99)	Female	45-49 Years old	2005 Year	67
Certain infectious and parasitic diseases (A00-B99)	Female	45-49 Years old	2006 Year	79
Certain infectious and parasitic diseases (A00-B99)	Female	45-49 Years old	2007 Year	73
Certain infectious and parasitic diseases (A00-B99)	Female	45-49 Years old	2008 Year	77
Certain infectious and parasitic diseases (A00-B99)	Female	45-49 Years old	2009 Year	62
Certain infectious and parasitic diseases (A00-B99)	Female	45-49 Years old	2010 Year	62
Certain infectious and parasitic diseases (A00-B99)	Female	45-49 Years old	2011 Year	47
Certain infectious and parasitic diseases (A00-B99)	Female	45-49 Years old	2012 Year	44
Certain infectious and parasitic diseases (A00-B99)	Female	45-49 Years old	2013 Year	41
Certain infectious and parasitic diseases (A00-B99)	Female	45-49 Years old	2014 Year	39
Certain infectious and parasitic diseases (A00-B99)	Female	45-49 Years old	2015 Year	39
Certain infectious and parasitic diseases (A00-B99)	Female	45-49 Years old	2016 Year	39
Certain infectious and parasitic diseases (A00-B99)	Female	45-49 Years old	2017 Year	24
Certain infectious and parasitic diseases (A00-B99)	Female	45-49 Years old	2018 Year	32
Certain infectious and parasitic diseases (A00-B99)	Female	50-54 Years old	2003 Year	94
Certain infectious and parasitic diseases (A00-B99)	Female	50-54 Years old	2004 Year	70
Certain infectious and parasitic diseases (A00-B99)	Female	50-54 Years old	2005 Year	75
Certain infectious and parasitic diseases (A00-B99)	Female	50-54 Years old	2006 Year	63
Certain infectious and parasitic diseases (A00-B99)	Female	50-54 Years old	2007 Year	94
Certain infectious and parasitic diseases (A00-B99)	Female	50-54 Years old	2008 Year	86
Certain infectious and parasitic diseases (A00-B99)	Female	50-54 Years old	2009 Year	79
Certain infectious and parasitic diseases (A00-B99)	Female	50-54 Years old	2010 Year	90
Certain infectious and parasitic diseases (A00-B99)	Female	50-54 Years old	2011 Year	59
Certain infectious and parasitic diseases (A00-B99)	Female	50-54 Years old	2012 Year	78
Certain infectious and parasitic diseases (A00-B99)	Female	50-54 Years old	2013 Year	61
Certain infectious and parasitic diseases (A00-B99)	Female	50-54 Years old	2014 Year	59
Certain infectious and parasitic diseases (A00-B99)	Female	50-54 Years old	2015 Year	80
Certain infectious and parasitic diseases (A00-B99)	Female	50-54 Years old	2016 Year	52
Certain infectious and parasitic diseases (A00-B99)	Female	50-54 Years old	2017 Year	55
Certain infectious and parasitic diseases (A00-B99)	Female	50-54 Years old	2018 Year	39
Certain infectious and parasitic diseases (A00-B99)	Female	55-59 Years old	2003 Year	76
Certain infectious and parasitic diseases (A00-B99)	Female	55-59 Years old	2004 Year	102
Certain infectious and parasitic diseases (A00-B99)	Female	55-59 Years old	2005 Year	93
Certain infectious and parasitic diseases (A00-B99)	Female	55-59 Years old	2006 Year	107
Certain infectious and parasitic diseases (A00-B99)	Female	55-59 Years old	2007 Year	92
Certain infectious and parasitic diseases (A00-B99)	Female	55-59 Years old	2008 Year	80
Certain infectious and parasitic diseases (A00-B99)	Female	55-59 Years old	2009 Year	97
Certain infectious and parasitic diseases (A00-B99)	Female	55-59 Years old	2010 Year	79
Certain infectious and parasitic diseases (A00-B99)	Female	55-59 Years old	2011 Year	85
Certain infectious and parasitic diseases (A00-B99)	Female	55-59 Years old	2012 Year	70
Certain infectious and parasitic diseases (A00-B99)	Female	55-59 Years old	2013 Year	65
Certain infectious and parasitic diseases (A00-B99)	Female	55-59 Years old	2014 Year	100
Certain infectious and parasitic diseases (A00-B99)	Female	55-59 Years old	2015 Year	84
Certain infectious and parasitic diseases (A00-B99)	Female	55-59 Years old	2016 Year	82
Certain infectious and parasitic diseases (A00-B99)	Female	55-59 Years old	2017 Year	68
Certain infectious and parasitic diseases (A00-B99)	Female	55-59 Years old	2018 Year	99
Certain infectious and parasitic diseases (A00-B99)	Female	60-64 Years old	2003 Year	126
Certain infectious and parasitic diseases (A00-B99)	Female	60-64 Years old	2004 Year	112
Certain infectious and parasitic diseases (A00-B99)	Female	60-64 Years old	2005 Year	129
Certain infectious and parasitic diseases (A00-B99)	Female	60-64 Years old	2006 Year	130
Certain infectious and parasitic diseases (A00-B99)	Female	60-64 Years old	2007 Year	124
Certain infectious and parasitic diseases (A00-B99)	Female	60-64 Years old	2008 Year	128
Certain infectious and parasitic diseases (A00-B99)	Female	60-64 Years old	2009 Year	94
Certain infectious and parasitic diseases (A00-B99)	Female	60-64 Years old	2010 Year	130
Certain infectious and parasitic diseases (A00-B99)	Female	60-64 Years old	2011 Year	129
Certain infectious and parasitic diseases (A00-B99)	Female	60-64 Years old	2012 Year	110
Certain infectious and parasitic diseases (A00-B99)	Female	60-64 Years old	2013 Year	108
Certain infectious and parasitic diseases (A00-B99)	Female	60-64 Years old	2014 Year	122
Certain infectious and parasitic diseases (A00-B99)	Female	60-64 Years old	2015 Year	96
Certain infectious and parasitic diseases (A00-B99)	Female	60-64 Years old	2016 Year	110
Certain infectious and parasitic diseases (A00-B99)	Female	60-64 Years old	2017 Year	103
Certain infectious and parasitic diseases (A00-B99)	Female	60-64 Years old	2018 Year	91
Certain infectious and parasitic diseases (A00-B99)	Female	65-69 Years old	2003 Year	153
Certain infectious and parasitic diseases (A00-B99)	Female	65-69 Years old	2004 Year	175
Certain infectious and parasitic diseases (A00-B99)	Female	65-69 Years old	2005 Year	154
Certain infectious and parasitic diseases (A00-B99)	Female	65-69 Years old	2006 Year	182
Certain infectious and parasitic diseases (A00-B99)	Female	65-69 Years old	2007 Year	191
Certain infectious and parasitic diseases (A00-B99)	Female	65-69 Years old	2008 Year	203
Certain infectious and parasitic diseases (A00-B99)	Female	65-69 Years old	2009 Year	210
Certain infectious and parasitic diseases (A00-B99)	Female	65-69 Years old	2010 Year	207
Certain infectious and parasitic diseases (A00-B99)	Female	65-69 Years old	2011 Year	198
Certain infectious and parasitic diseases (A00-B99)	Female	65-69 Years old	2012 Year	192
Certain infectious and parasitic diseases (A00-B99)	Female	65-69 Years old	2013 Year	155
Certain infectious and parasitic diseases (A00-B99)	Female	65-69 Years old	2014 Year	159
Certain infectious and parasitic diseases (A00-B99)	Female	65-69 Years old	2015 Year	153
Certain infectious and parasitic diseases (A00-B99)	Female	65-69 Years old	2016 Year	162
Certain infectious and parasitic diseases (A00-B99)	Female	65-69 Years old	2017 Year	170
Certain infectious and parasitic diseases (A00-B99)	Female	65-69 Years old	2018 Year	179
Certain infectious and parasitic diseases (A00-B99)	Female	70-74 Years old	2003 Year	209
Certain infectious and parasitic diseases (A00-B99)	Female	70-74 Years old	2004 Year	205
Certain infectious and parasitic diseases (A00-B99)	Female	70-74 Years old	2005 Year	261
Certain infectious and parasitic diseases (A00-B99)	Female	70-74 Years old	2006 Year	263
Certain infectious and parasitic diseases (A00-B99)	Female	70-74 Years old	2007 Year	254
Certain infectious and parasitic diseases (A00-B99)	Female	70-74 Years old	2008 Year	293
Certain infectious and parasitic diseases (A00-B99)	Female	70-74 Years old	2009 Year	302
Certain infectious and parasitic diseases (A00-B99)	Female	70-74 Years old	2010 Year	325
Certain infectious and parasitic diseases (A00-B99)	Female	70-74 Years old	2011 Year	351
Certain infectious and parasitic diseases (A00-B99)	Female	70-74 Years old	2012 Year	364
Certain infectious and parasitic diseases (A00-B99)	Female	70-74 Years old	2013 Year	309
Certain infectious and parasitic diseases (A00-B99)	Female	70-74 Years old	2014 Year	302
Certain infectious and parasitic diseases (A00-B99)	Female	70-74 Years old	2015 Year	331
Certain infectious and parasitic diseases (A00-B99)	Female	70-74 Years old	2016 Year	298
Certain infectious and parasitic diseases (A00-B99)	Female	70-74 Years old	2017 Year	297
Certain infectious and parasitic diseases (A00-B99)	Female	70-74 Years old	2018 Year	317
Certain infectious and parasitic diseases (A00-B99)	Female	75-79 Years old	2003 Year	266
Certain infectious and parasitic diseases (A00-B99)	Female	75-79 Years old	2004 Year	290
Certain infectious and parasitic diseases (A00-B99)	Female	75-79 Years old	2005 Year	340
Certain infectious and parasitic diseases (A00-B99)	Female	75-79 Years old	2006 Year	346
Certain infectious and parasitic diseases (A00-B99)	Female	75-79 Years old	2007 Year	301
Certain infectious and parasitic diseases (A00-B99)	Female	75-79 Years old	2008 Year	353
Certain infectious and parasitic diseases (A00-B99)	Female	75-79 Years old	2009 Year	446
Certain infectious and parasitic diseases (A00-B99)	Female	75-79 Years old	2010 Year	484
Certain infectious and parasitic diseases (A00-B99)	Female	75-79 Years old	2011 Year	534
Certain infectious and parasitic diseases (A00-B99)	Female	75-79 Years old	2012 Year	530
Certain infectious and parasitic diseases (A00-B99)	Female	75-79 Years old	2013 Year	518
Certain infectious and parasitic diseases (A00-B99)	Female	75-79 Years old	2014 Year	548
Certain infectious and parasitic diseases (A00-B99)	Female	75-79 Years old	2015 Year	561
Certain infectious and parasitic diseases (A00-B99)	Female	75-79 Years old	2016 Year	645
Certain infectious and parasitic diseases (A00-B99)	Female	75-79 Years old	2017 Year	632
Certain infectious and parasitic diseases (A00-B99)	Female	75-79 Years old	2018 Year	664
Certain infectious and parasitic diseases (A00-B99)	Female	80-84 Years old	2003 Year	335
Certain infectious and parasitic diseases (A00-B99)	Female	80-84 Years old	2004 Year	285
Certain infectious and parasitic diseases (A00-B99)	Female	80-84 Years old	2005 Year	400
Certain infectious and parasitic diseases (A00-B99)	Female	80-84 Years old	2006 Year	375
Certain infectious and parasitic diseases (A00-B99)	Female	80-84 Years old	2007 Year	379
Certain infectious and parasitic diseases (A00-B99)	Female	80-84 Years old	2008 Year	414
Certain infectious and parasitic diseases (A00-B99)	Female	80-84 Years old	2009 Year	511
Certain infectious and parasitic diseases (A00-B99)	Female	80-84 Years old	2010 Year	587
Certain infectious and parasitic diseases (A00-B99)	Female	80-84 Years old	2011 Year	612
Certain infectious and parasitic diseases (A00-B99)	Female	80-84 Years old	2012 Year	710
Certain infectious and parasitic diseases (A00-B99)	Female	80-84 Years old	2013 Year	709
Certain infectious and parasitic diseases (A00-B99)	Female	80-84 Years old	2014 Year	685
Certain infectious and parasitic diseases (A00-B99)	Female	80-84 Years old	2015 Year	803
Certain infectious and parasitic diseases (A00-B99)	Female	80-84 Years old	2016 Year	974
Certain infectious and parasitic diseases (A00-B99)	Female	80-84 Years old	2017 Year	949
Certain infectious and parasitic diseases (A00-B99)	Female	80-84 Years old	2018 Year	1031
Certain infectious and parasitic diseases (A00-B99)	Female	85-89 Years old	2003 Year	201
Certain infectious and parasitic diseases (A00-B99)	Female	85-89 Years old	2004 Year	225
Certain infectious and parasitic diseases (A00-B99)	Female	85-89 Years old	2005 Year	277
Certain infectious and parasitic diseases (A00-B99)	Female	85-89 Years old	2006 Year	257
Certain infectious and parasitic diseases (A00-B99)	Female	85-89 Years old	2007 Year	289
Certain infectious and parasitic diseases (A00-B99)	Female	85-89 Years old	2008 Year	322
Certain infectious and parasitic diseases (A00-B99)	Female	85-89 Years old	2009 Year	402
Certain infectious and parasitic diseases (A00-B99)	Female	85-89 Years old	2010 Year	502
Certain infectious and parasitic diseases (A00-B99)	Female	85-89 Years old	2011 Year	556
Certain infectious and parasitic diseases (A00-B99)	Female	85-89 Years old	2012 Year	593
Certain infectious and parasitic diseases (A00-B99)	Female	85-89 Years old	2013 Year	627
Certain infectious and parasitic diseases (A00-B99)	Female	85-89 Years old	2014 Year	651
Certain infectious and parasitic diseases (A00-B99)	Female	85-89 Years old	2015 Year	774
Certain infectious and parasitic diseases (A00-B99)	Female	85-89 Years old	2016 Year	911
Certain infectious and parasitic diseases (A00-B99)	Female	85-89 Years old	2017 Year	1026
[truncated: 143,153 more rows]

## Sheet: Meta Data
< Statistics metadata >
○Source	KOSIS(Source: Statistics Korea, Causes of Death Statistics)
○Unit	Person
